# Supplementary material for: Identification, characterization, and utilization of single copy genes in 29 angiosperm genomes
Source: BMC Genomics. 2014 Jun 21;15(1):504. doi: 10.1186/1471-2164-15-504 (PMC4092219; doi:10.1186/1471-2164-15-504)
Supplement: Supplementary file 1 — Additional file 1: Identified single copy genes and their number of BLAST hits among 29 angiosperm genomes. (XLSX 19 MB) [file 12864_2013_6214_MOESM1_ESM.xlsx]

## Sheet: Sheet1
Additional file 1 Identified single copy genes and their number of BLAST hits among 29 angiosperm genomes
Species	Accession Number	Number of Blast Hits among 29 Angiosperm Genomes
		Aquilegia coerulea	Arabidopsis lyrata	Arabidopsis thaliana	Brachypodium distachyon	Brassica rapa	Capsella rubella	Carica papaya	Citrus clementina	Citrus sinensis	Cucumis sativus	Eucalyptus grandis	Fragaria vesca	Glycine max	Gossypium raimondii	Manihot esculenta	Mimulus guttatus	Oryza sativa	Phaseolus vulgaris	Populus trichocarpa	Prunus persica	Ricinus communis	Setaria italica	Solanum lycopersicum	Solanum tuberosum	Sorghum bicolor	Thellungiella halophila	Theobroma cacao	Vitis vinifera	Zea mays
Aquilegia coerulea	Aquca_001_00006.1	1	0	0	0	0	0	0	0	0	0	0	0	0	0	0	0	0	0	0	0	0	0	0	0	0	0	0	0	0
Aquilegia coerulea	Aquca_001_00014.1	1	3	3	2	5	3	2	3	1	1	2	2	4	3	4	1	2	3	4	3	1	2	2	2	2	3	2	3	3
Aquilegia coerulea	Aquca_001_00016.1	1	0	0	0	0	0	0	0	0	0	0	0	0	0	0	0	0	0	0	0	0	0	0	0	0	0	0	0	0
Aquilegia coerulea	Aquca_001_00017.1	1	0	0	0	0	0	0	0	0	0	0	0	0	0	0	0	0	0	0	0	0	0	0	0	0	0	0	0	0
Aquilegia coerulea	Aquca_001_00029.1	1	1	1	3	1	2	1	1	1	1	1	2	1	1	1	1	1	1	1	1	1	1	2	2	1	2	2	1	3
Aquilegia coerulea	Aquca_001_00033.1	1	1	1	2	2	1	2	1	1	1	1	1	2	1	3	2	2	2	2	1	1	2	2	3	2	1	2	1	2
Aquilegia coerulea	Aquca_001_00036.1	1	0	0	0	0	0	0	0	0	0	0	0	0	0	0	0	0	0	0	0	0	0	0	0	0	0	0	0	0
Aquilegia coerulea	Aquca_001_00039.1	1	0	0	0	0	0	0	0	0	0	0	0	0	0	0	0	0	0	0	0	0	0	0	0	0	0	0	0	0
Aquilegia coerulea	Aquca_001_00048.1	1	0	0	0	0	0	0	0	0	0	0	0	0	0	0	0	0	0	0	0	0	0	0	0	0	0	0	0	0
Aquilegia coerulea	Aquca_001_00050.1	1	1	1	1	1	1	1	1	1	1	1	1	2	1	2	1	1	1	1	1	1	0	1	1	1	1	1	1	1
Aquilegia coerulea	Aquca_001_00057.1	1	1	1	1	3	1	1	2	2	1	1	1	2	2	2	1	1	1	2	1	1	1	2	2	1	1	3	2	2
Aquilegia coerulea	Aquca_001_00058.1	1	1	1	1	3	1	1	1	2	1	1	5	1	1	2	1	1	1	3	1	1	1	1	0	1	5	0	0	1
Aquilegia coerulea	Aquca_001_00062.1	1	4	3	1	4	3	2	2	2	2	5	2	3	5	3	3	2	3	3	2	2	1	2	3	2	3	2	1	1
Aquilegia coerulea	Aquca_001_00065.1	1	1	1	1	3	1	0	1	1	1	1	1	1	2	1	1	1	1	2	1	1	1	1	1	1	1	1	1	2
Aquilegia coerulea	Aquca_001_00067.1	1	0	0	0	0	0	0	0	0	0	0	0	0	0	0	0	0	0	0	0	0	0	0	0	0	0	0	0	0
Aquilegia coerulea	Aquca_001_00068.1	1	1	1	1	1	1	2	1	1	1	0	1	2	2	2	1	0	1	2	1	1	1	1	1	1	1	1	1	1
Aquilegia coerulea	Aquca_001_00070.1	1	0	0	0	0	0	0	0	0	0	0	0	0	0	0	0	0	0	0	0	0	0	0	0	0	0	0	0	0
Aquilegia coerulea	Aquca_001_00077.1	1	8	9	1	3	4	1	1	1	1	1	1	5	3	2	3	2	2	2	1	1	1	1	1	2	3	1	1	1
Aquilegia coerulea	Aquca_001_00083.1	1	4	4	1	6	3	1	2	2	1	1	1	3	2	2	7	1	2	2	1	1	1	2	2	1	3	1	1	2
Aquilegia coerulea	Aquca_001_00085.1	1	1	1	1	1	1	1	1	2	1	1	1	2	1	1	1	1	1	1	1	1	1	1	2	1	1	1	1	1
Aquilegia coerulea	Aquca_001_00089.1	1	2	2	1	1	2	1	1	1	1	2	1	5	2	1	2	2	2	2	1	1	1	1	1	1	2	1	2	2
Aquilegia coerulea	Aquca_001_00091.1	1	0	0	0	0	0	0	0	0	0	0	0	0	0	0	0	0	0	0	0	0	0	0	0	0	0	0	0	0
Aquilegia coerulea	Aquca_001_00092.1	1	0	0	0	0	0	0	0	0	0	0	0	0	0	0	0	0	0	0	0	0	0	0	0	0	0	0	0	0
Aquilegia coerulea	Aquca_001_00093.1	1	1	1	1	1	1	0	1	1	1	2	1	1	2	1	1	1	1	1	1	1	1	1	1	1	1	1	1	1
Aquilegia coerulea	Aquca_001_00094.1	1	2	2	2	4	2	3	2	2	1	2	1	2	2	1	2	2	2	2	1	2	2	2	3	2	2	1	2	2
Aquilegia coerulea	Aquca_001_00095.1	1	0	0	0	0	0	0	0	0	0	0	0	0	0	0	0	0	0	0	0	0	0	0	0	0	0	0	0	0
Aquilegia coerulea	Aquca_001_00100.1	1	1	1	1	1	1	1	1	2	0	1	1	0	1	1	1	1	0	1	1	1	1	1	1	1	1	1	1	1
Aquilegia coerulea	Aquca_001_00107.1	1	0	0	0	0	0	0	0	0	0	0	0	0	0	0	0	0	0	0	0	0	0	0	0	0	0	0	0	0
Aquilegia coerulea	Aquca_001_00115.1	1	1	1	1	2	1	1	1	1	1	1	1	2	1	2	1	1	1	1	1	1	1	1	0	1	1	1	1	2
Aquilegia coerulea	Aquca_001_00121.1	1	3	3	2	5	3	2	3	4	2	3	2	4	5	4	1	3	3	4	4	3	3	3	3	3	3	3	3	3
Aquilegia coerulea	Aquca_001_00138.1	1	0	0	0	0	0	0	0	0	0	0	0	0	0	0	0	0	0	0	0	0	0	0	0	0	0	0	0	0
Aquilegia coerulea	Aquca_001_00142.1	1	0	0	0	0	0	0	0	0	0	0	0	0	0	0	0	0	0	0	0	0	0	0	0	0	0	0	0	0
Aquilegia coerulea	Aquca_001_00143.1	1	0	0	0	0	0	0	0	0	0	0	0	0	0	0	0	0	0	0	0	0	0	0	0	0	0	0	0	0
Aquilegia coerulea	Aquca_001_00149.1	1	2	2	2	8	2	2	2	2	2	2	2	5	7	2	2	3	2	3	2	2	2	3	3	2	2	2	2	2
Aquilegia coerulea	Aquca_001_00152.1	1	0	0	0	0	0	0	0	0	0	0	0	0	0	0	0	0	0	0	0	0	0	0	0	0	0	0	0	0
Aquilegia coerulea	Aquca_001_00176.1	1	1	1	1	1	1	1	1	1	1	1	1	1	1	1	1	1	1	2	1	1	1	0	1	1	1	1	1	2
Aquilegia coerulea	Aquca_001_00179.1	1	0	0	0	0	0	0	0	0	0	0	0	0	0	0	0	0	0	0	0	0	0	0	0	0	0	0	0	0
Aquilegia coerulea	Aquca_001_00194.1	1	1	1	1	1	1	1	1	1	1	3	1	1	1	1	1	1	1	1	1	1	1	1	1	1	1	1	1	1
Aquilegia coerulea	Aquca_001_00216.1	1	0	0	0	0	0	0	0	0	0	0	0	0	0	0	0	0	0	0	0	0	0	0	0	0	0	0	0	0
Aquilegia coerulea	Aquca_001_00220.1	1	0	1	0	0	1	1	1	1	1	0	1	0	0	1	0	0	0	1	1	1	0	0	0	0	0	0	0	0
Aquilegia coerulea	Aquca_001_00223.1	1	3	1	2	3	3	1	1	2	2	2	2	5	2	2	1	1	1	2	2	1	1	4	2	1	1	1	3	1
Aquilegia coerulea	Aquca_001_00224.1	1	0	0	0	0	0	1	0	0	1	1	1	2	3	1	0	0	1	1	1	1	0	1	1	0	0	1	0	0
Aquilegia coerulea	Aquca_001_00232.1	1	2	4	1	1	2	3	1	1	1	1	2	6	3	1	1	3	2	0	2	1	4	1	1	3	1	2	2	6
Aquilegia coerulea	Aquca_001_00239.1	1	1	1	1	2	1	1	1	1	1	1	3	1	1	1	1	1	1	2	1	1	1	1	1	1	1	1	1	1
Aquilegia coerulea	Aquca_001_00240.1	1	3	1	2	1	1	3	2	3	1	1	2	2	1	1	1	2	1	2	1	1	2	1	1	2	1	1	1	3
Aquilegia coerulea	Aquca_001_00241.1	1	1	1	1	3	1	1	1	1	1	1	1	3	2	2	2	1	2	2	1	1	1	1	1	1	1	1	1	4
Aquilegia coerulea	Aquca_001_00244.1	1	0	0	0	0	0	0	0	0	0	0	0	0	0	0	0	0	0	0	0	0	0	0	0	0	0	0	0	0
Aquilegia coerulea	Aquca_001_00245.1	1	1	1	1	2	1	4	1	1	1	1	1	2	1	1	1	1	1	4	1	1	1	1	0	1	1	1	1	4
Aquilegia coerulea	Aquca_001_00251.1	1	1	1	2	1	1	2	2	1	1	1	1	1	1	1	1	1	1	1	1	1	1	1	1	1	1	1	1	1
Aquilegia coerulea	Aquca_001_00256.1	1	1	1	1	2	1	1	1	1	1	1	1	1	1	1	1	1	1	2	1	1	1	1	0	1	2	1	1	2
Aquilegia coerulea	Aquca_001_00257.1	1	0	0	0	0	0	0	0	0	0	0	0	0	0	0	0	0	0	0	0	0	0	0	0	0	0	0	0	0
Aquilegia coerulea	Aquca_001_00264.1	1	2	2	1	1	1	1	2	2	1	1	0	1	2	2	1	1	1	2	2	1	1	1	1	1	3	1	2	1
Aquilegia coerulea	Aquca_001_00297.1	1	0	0	0	0	0	0	0	0	0	0	8	1	5	0	0	0	0	8	24	0	0	1	2	0	0	0	0	0
Aquilegia coerulea	Aquca_001_00303.1	1	0	0	0	0	0	0	0	0	0	0	0	0	0	0	0	0	0	0	0	0	0	0	0	0	0	0	0	0
Aquilegia coerulea	Aquca_001_00308.1	1	1	1	1	2	1	1	1	1	1	1	1	0	1	1	1	1	1	1	1	1	1	1	1	1	1	1	1	1
Aquilegia coerulea	Aquca_001_00311.1	1	1	1	1	1	1	1	1	2	1	1	1	1	1	1	1	1	1	1	1	1	1	2	2	1	1	1	0	2
Aquilegia coerulea	Aquca_001_00313.1	1	1	1	2	1	1	2	1	2	1	1	1	2	2	2	1	2	1	1	1	1	2	1	1	2	1	1	1	3
Aquilegia coerulea	Aquca_001_00314.1	1	2	2	1	3	2	3	1	2	1	2	1	1	2	2	1	1	1	3	2	3	1	1	1	1	2	1	1	0
Aquilegia coerulea	Aquca_001_00325.1	1	0	0	0	0	0	0	0	0	0	0	0	0	0	0	0	0	0	0	0	0	0	0	0	0	0	0	0	0
Aquilegia coerulea	Aquca_001_00332.1	1	2	2	2	2	1	0	1	1	1	2	1	2	1	1	1	1	1	1	1	1	2	2	2	2	1	1	1	1
Aquilegia coerulea	Aquca_001_00336.1	1	1	1	2	1	1	1	1	1	1	2	4	5	4	2	1	1	2	1	1	1	1	1	1	1	1	1	1	2
Aquilegia coerulea	Aquca_001_00339.1	1	0	0	0	0	0	0	0	0	0	0	0	0	0	0	0	0	0	0	0	0	0	0	0	0	0	0	0	0
Aquilegia coerulea	Aquca_001_00347.1	1	2	2	1	1	2	2	1	1	1	1	1	2	2	1	1	2	1	2	1	1	1	2	2	2	2	1	1	1
Aquilegia coerulea	Aquca_001_00350.1	1	1	1	1	2	1	1	1	1	1	1	1	1	1	1	1	1	1	1	1	1	1	1	1	2	6	1	1	1
Aquilegia coerulea	Aquca_001_00351.1	1	0	0	0	0	0	0	0	0	0	0	0	0	0	0	0	0	0	0	0	0	0	0	0	0	0	0	0	0
Aquilegia coerulea	Aquca_001_00354.1	1	0	0	0	0	0	0	0	0	0	0	0	0	0	0	0	0	0	0	0	0	0	0	0	0	0	0	0	0
Aquilegia coerulea	Aquca_001_00355.1	1	0	0	0	0	0	0	0	0	0	0	0	0	0	0	0	0	0	0	0	0	0	0	0	0	0	0	0	0
Aquilegia coerulea	Aquca_001_00357.1	1	1	1	1	1	1	0	1	1	1	1	1	1	1	1	0	1	1	1	1	0	1	1	1	1	1	1	1	1
Aquilegia coerulea	Aquca_001_00361.1	1	2	2	1	2	2	1	1	1	2	1	1	4	3	2	1	1	2	2	1	1	1	0	2	2	2	1	1	1
Aquilegia coerulea	Aquca_001_00363.1	1	1	1	1	2	1	1	1	1	1	1	1	2	1	1	1	1	1	2	1	1	1	1	1	1	1	1	1	1
Aquilegia coerulea	Aquca_001_00365.1	1	1	2	2	3	2	1	1	1	2	1	2	6	2	2	1	2	3	2	2	2	2	1	1	2	1	2	2	3
Aquilegia coerulea	Aquca_001_00367.1	1	1	1	1	2	1	1	1	1	1	1	1	2	3	1	1	1	1	2	1	1	1	1	1	1	1	1	1	3
Aquilegia coerulea	Aquca_001_00376.1	1	1	1	1	1	1	1	1	1	1	1	1	3	2	2	1	1	1	2	1	1	2	2	2	2	1	1	1	1
Aquilegia coerulea	Aquca_001_00381.1	1	0	0	0	0	0	0	0	0	0	0	0	0	0	0	0	0	0	0	0	0	0	0	0	0	0	0	0	0
Aquilegia coerulea	Aquca_001_00386.1	1	1	1	1	1	1	1	2	2	1	1	1	3	1	1	2	2	2	2	1	2	3	1	1	2	1	1	2	1
Aquilegia coerulea	Aquca_001_00387.1	1	1	1	1	2	1	1	1	1	1	1	1	2	1	2	0	3	1	2	2	0	0	1	1	1	1	1	0	2
Aquilegia coerulea	Aquca_001_00398.1	1	0	0	0	0	0	0	0	0	0	0	0	0	0	0	0	0	0	0	0	0	0	0	0	0	0	0	0	0
Aquilegia coerulea	Aquca_001_00407.1	1	2	2	1	4	2	1	2	1	2	1	1	3	3	1	1	3	2	4	1	2	1	2	2	2	2	1	2	2
Aquilegia coerulea	Aquca_001_00409.1	1	2	1	1	3	1	2	2	1	1	2	1	4	2	2	1	1	4	1	1	1	1	2	3	1	1	2	1	6
Aquilegia coerulea	Aquca_001_00413.1	1	0	0	0	0	0	0	0	0	0	0	0	0	0	0	0	0	0	0	0	0	0	0	0	0	0	0	0	0
Aquilegia coerulea	Aquca_001_00417.1	1	2	2	0	2	2	0	1	1	1	1	0	1	1	2	0	0	1	1	1	1	0	0	0	0	2	2	1	0
Aquilegia coerulea	Aquca_001_00418.1	1	0	0	0	0	0	0	0	0	0	0	0	0	0	0	0	0	0	0	0	0	0	0	0	0	0	0	0	0
Aquilegia coerulea	Aquca_001_00421.1	1	1	1	1	2	1	1	1	1	1	1	1	2	2	2	1	1	1	2	1	1	1	1	1	1	1	1	1	1
Aquilegia coerulea	Aquca_001_00423.1	1	1	1	2	2	1	1	1	1	1	1	2	2	2	2	2	2	1	2	0	1	2	1	1	2	1	1	2	2
Aquilegia coerulea	Aquca_001_00426.1	1	3	2	1	1	2	1	1	1	1	1	1	2	2	1	1	2	1	2	1	2	1	1	1	1	2	1	1	2
Aquilegia coerulea	Aquca_001_00428.1	1	0	0	0	0	0	0	0	0	0	0	0	0	0	0	0	0	0	0	0	0	0	0	0	0	0	0	0	0
Aquilegia coerulea	Aquca_001_00432.1	1	1	1	1	2	1	1	1	1	1	1	1	2	2	1	1	1	1	0	1	1	2	1	1	0	2	1	1	1
Aquilegia coerulea	Aquca_001_00433.1	1	1	2	1	4	2	1	1	1	1	2	1	5	1	2	2	0	1	1	1	1	1	3	3	1	2	1	1	1
Aquilegia coerulea	Aquca_001_00438.1	1	0	0	0	0	0	0	0	0	0	0	0	0	0	0	0	0	0	0	0	0	0	0	0	0	0	0	0	0
Aquilegia coerulea	Aquca_001_00446.1	1	0	0	0	0	0	0	0	0	0	0	0	0	0	0	0	0	0	0	0	0	0	0	0	0	0	0	0	0
Aquilegia coerulea	Aquca_001_00447.1	1	0	0	0	0	0	0	0	0	0	0	0	0	0	0	0	0	0	0	0	0	0	0	0	0	0	0	0	0
Aquilegia coerulea	Aquca_001_00455.1	1	4	2	1	2	2	1	2	2	1	2	1	1	1	1	1	2	1	1	1	1	2	4	2	1	2	1	1	1
Aquilegia coerulea	Aquca_001_00457.1	1	1	1	1	1	1	1	1	1	1	1	1	2	3	1	1	2	1	1	2	1	2	1	3	2	1	1	1	1
Aquilegia coerulea	Aquca_001_00465.1	1	1	2	2	2	2	2	3	4	3	4	2	4	3	5	16	2	2	6	2	2	3	5	4	2	4	2	2	2
Aquilegia coerulea	Aquca_001_00468.1	1	1	1	1	1	1	1	1	1	1	1	1	2	1	1	1	1	1	2	1	1	2	1	1	1	1	1	1	1
Aquilegia coerulea	Aquca_001_00499.1	1	1	1	0	1	1	1	1	1	1	0	1	1	1	2	0	0	2	1	1	1	0	0	1	0	1	1	0	0
Aquilegia coerulea	Aquca_001_00500.1	1	1	1	1	1	1	2	1	1	1	1	1	1	1	1	1	1	1	1	1	1	1	1	1	1	1	1	1	1
Aquilegia coerulea	Aquca_001_00501.1	1	0	0	0	0	0	0	0	0	0	0	0	0	0	0	0	0	0	0	0	0	0	0	0	0	0	0	0	0
Aquilegia coerulea	Aquca_001_00504.1	1	0	0	0	0	0	0	1	1	1	0	0	1	2	1	0	0	0	1	1	0	0	1	1	0	0	1	0	0
Aquilegia coerulea	Aquca_001_00505.1	1	0	0	0	0	0	0	0	0	0	0	0	0	0	0	0	0	0	0	0	0	0	0	0	0	0	0	0	0
Aquilegia coerulea	Aquca_001_00507.1	1	0	0	0	0	0	1	1	0	0	0	1	1	2	2	1	0	0	1	0	1	0	0	0	0	0	1	0	0
Aquilegia coerulea	Aquca_001_00508.1	1	0	0	1	0	0	1	3	3	1	1	2	9	4	3	3	1	5	4	3	2	1	4	5	1	1	3	0	2
Aquilegia coerulea	Aquca_001_00509.1	1	1	1	1	1	1	1	1	1	1	2	1	2	2	2	1	1	2	2	1	1	1	2	1	1	1	1	1	1
Aquilegia coerulea	Aquca_001_00510.1	1	0	0	0	0	0	0	0	0	0	0	0	0	0	0	0	0	0	0	0	0	0	0	0	0	0	0	0	0
Aquilegia coerulea	Aquca_001_00513.1	1	0	0	0	0	0	0	0	0	0	0	0	0	0	0	0	0	0	0	0	0	0	0	0	0	0	0	0	0
Aquilegia coerulea	Aquca_001_00514.1	1	3	2	1	3	2	0	2	2	2	2	2	3	2	3	3	2	2	3	2	2	1	2	1	1	2	2	1	1
Aquilegia coerulea	Aquca_001_00530.1	1	1	1	1	0	1	1	1	1	1	1	1	1	1	0	1	0	1	1	1	1	1	1	0	1	0	1	1	1
Aquilegia coerulea	Aquca_001_00533.1	1	1	1	1	1	1	1	1	1	1	1	1	1	1	1	1	1	1	2	1	1	1	1	1	2	1	1	1	0
Aquilegia coerulea	Aquca_001_00556.1	1	0	0	0	0	0	0	0	0	0	0	0	0	0	0	0	0	0	0	0	0	0	0	0	0	0	0	0	0
Aquilegia coerulea	Aquca_001_00562.1	1	1	1	1	1	1	0	1	1	1	1	2	1	5	2	1	1	1	2	1	1	1	2	2	1	1	1	1	3
Aquilegia coerulea	Aquca_001_00563.1	1	0	0	0	0	0	0	0	0	0	0	0	0	0	0	0	0	0	0	0	0	0	0	0	0	0	0	0	0
Aquilegia coerulea	Aquca_001_00569.1	1	1	1	0	1	1	2	1	4	2	1	2	1	1	2	1	0	1	2	1	1	0	1	2	0	1	2	1	0
Aquilegia coerulea	Aquca_001_00573.1	1	2	2	2	5	2	1	1	1	1	1	1	2	1	2	1	1	1	2	1	1	2	2	2	2	2	1	1	2
Aquilegia coerulea	Aquca_001_00574.1	1	0	0	0	0	0	0	0	0	0	0	0	0	0	0	0	0	0	0	0	0	0	0	0	0	0	0	0	0
Aquilegia coerulea	Aquca_001_00575.1	1	0	0	0	0	0	0	0	0	0	0	0	0	0	0	0	0	0	0	0	0	0	0	0	0	0	0	0	0
Aquilegia coerulea	Aquca_001_00581.1	1	0	0	0	0	0	0	0	0	0	0	0	0	0	0	0	0	0	0	0	0	0	0	0	0	0	0	0	0
Aquilegia coerulea	Aquca_001_00597.1	1	2	3	3	5	2	2	2	2	1	3	2	5	5	2	2	2	3	2	2	2	2	3	4	2	2	3	2	3
Aquilegia coerulea	Aquca_001_00598.1	1	0	0	0	0	0	0	0	0	0	0	0	0	0	0	0	0	0	0	0	0	0	0	0	0	0	0	0	0
Aquilegia coerulea	Aquca_001_00602.1	1	4	1	1	1	1	3	1	1	3	1	2	3	3	2	1	1	3	2	1	1	1	3	0	1	1	1	1	1
Aquilegia coerulea	Aquca_001_00603.1	1	1	1	1	1	1	1	1	1	1	1	1	2	1	1	1	1	1	1	1	1	1	1	0	1	1	1	1	2
Aquilegia coerulea	Aquca_001_00605.1	1	0	0	0	0	0	0	0	0	0	0	0	0	0	0	0	0	0	0	0	0	0	0	0	0	0	0	0	0
Aquilegia coerulea	Aquca_001_00608.1	1	2	2	0	4	2	1	1	1	1	1	1	1	3	2	1	0	1	1	1	1	0	1	1	0	2	1	1	0
Aquilegia coerulea	Aquca_001_00610.1	1	1	1	1	1	1	1	1	1	1	1	1	1	2	2	1	1	2	2	1	1	1	1	1	1	1	1	1	0
Aquilegia coerulea	Aquca_001_00611.1	1	1	1	1	1	1	1	1	1	1	1	1	2	1	1	1	1	1	1	1	1	1	1	1	1	1	1	1	1
Aquilegia coerulea	Aquca_001_00612.1	1	1	1	1	1	1	2	1	1	1	1	1	2	2	0	1	1	1	1	1	1	1	1	1	1	1	1	1	2
Aquilegia coerulea	Aquca_001_00613.1	1	1	1	1	1	1	3	1	1	1	1	3	2	2	2	1	1	1	1	1	1	1	2	1	1	1	1	2	3
Aquilegia coerulea	Aquca_001_00614.1	1	1	1	1	3	1	4	1	1	1	4	1	8	7	2	1	1	2	4	1	1	1	2	1	1	1	1	1	1
Aquilegia coerulea	Aquca_001_00617.1	1	1	1	1	1	1	1	1	1	1	1	1	1	1	2	1	1	1	1	0	1	1	1	1	1	1	1	1	1
Aquilegia coerulea	Aquca_001_00628.1	1	0	0	0	0	0	0	0	0	0	0	0	0	0	0	0	0	0	0	0	0	0	0	0	0	0	0	0	0
Aquilegia coerulea	Aquca_001_00629.1	1	1	1	2	1	1	1	1	1	1	3	1	1	1	1	1	2	1	2	1	1	2	1	1	2	1	1	1	4
Aquilegia coerulea	Aquca_001_00631.1	1	1	1	1	1	1	1	0	1	1	1	1	2	1	1	1	1	1	1	1	1	1	2	2	1	1	1	1	1
Aquilegia coerulea	Aquca_001_00643.1	1	1	1	0	2	1	1	1	1	2	1	1	3	1	2	1	0	2	2	1	1	0	1	1	0	1	1	1	0
Aquilegia coerulea	Aquca_001_00645.1	1	0	0	0	0	0	0	0	0	0	0	0	0	0	0	0	0	0	0	0	0	0	0	0	0	0	0	0	0
Aquilegia coerulea	Aquca_001_00647.1	1	0	0	0	0	0	0	0	0	0	0	0	0	0	0	0	0	0	0	0	0	0	0	0	0	0	0	0	0
Aquilegia coerulea	Aquca_001_00658.1	1	0	0	0	0	0	0	0	0	0	0	0	0	0	0	0	0	0	0	0	0	0	0	0	0	0	0	0	0
Aquilegia coerulea	Aquca_001_00663.1	1	1	1	1	1	1	1	1	1	1	1	1	2	1	1	1	1	1	1	1	1	1	1	1	2	1	1	1	2
Aquilegia coerulea	Aquca_001_00670.1	1	0	0	0	0	0	0	0	0	0	0	0	0	0	0	0	0	0	0	0	0	0	0	0	0	0	0	0	0
Aquilegia coerulea	Aquca_001_00671.1	1	1	1	0	1	1	1	1	1	1	1	1	1	1	2	1	0	1	1	1	1	0	1	1	2	1	1	0	0
Aquilegia coerulea	Aquca_001_00676.1	1	0	0	0	0	0	0	0	0	0	0	0	0	0	0	0	0	0	0	0	0	0	0	0	0	0	0	0	0
Aquilegia coerulea	Aquca_001_00691.1	1	0	0	0	0	0	0	1	1	0	0	0	1	0	1	0	0	1	0	0	0	0	0	0	0	0	0	0	0
Aquilegia coerulea	Aquca_001_00692.1	1	1	1	1	1	1	0	1	1	1	1	1	1	1	1	1	1	1	1	1	1	1	1	1	1	1	2	1	0
Aquilegia coerulea	Aquca_001_00698.1	1	2	1	1	1	1	1	1	1	1	1	2	0	1	1	1	1	1	1	1	1	1	1	1	2	1	1	1	1
Aquilegia coerulea	Aquca_001_00700.1	1	1	1	1	2	1	1	1	1	1	1	2	2	1	2	1	3	1	2	1	2	1	1	1	1	1	1	1	0
Aquilegia coerulea	Aquca_001_00701.1	1	0	0	0	0	0	0	0	0	0	0	0	0	0	0	0	0	0	0	0	0	0	0	0	0	0	0	0	0
Aquilegia coerulea	Aquca_001_00704.1	1	0	0	0	0	0	0	0	0	0	0	0	0	0	0	0	0	0	0	0	0	0	0	0	0	0	0	0	0
Aquilegia coerulea	Aquca_001_00712.1	1	1	1	1	1	1	1	1	1	0	2	0	1	1	1	0	1	1	1	0	1	1	1	1	1	2	1	1	2
Aquilegia coerulea	Aquca_001_00715.1	1	0	0	0	0	0	0	0	0	0	0	0	0	0	0	0	0	0	0	0	0	0	0	0	0	0	0	0	0
Aquilegia coerulea	Aquca_001_00735.1	1	1	1	1	1	1	1	1	1	1	1	1	2	1	1	1	1	1	1	1	1	1	1	1	1	1	1	1	1
Aquilegia coerulea	Aquca_001_00738.1	1	1	1	1	1	1	1	1	1	2	1	0	1	1	1	3	1	1	1	1	1	1	1	1	1	1	1	1	1
Aquilegia coerulea	Aquca_001_00740.1	1	0	0	0	0	0	0	0	0	0	0	0	0	0	0	0	0	0	0	0	0	0	0	0	0	0	0	0	0
Aquilegia coerulea	Aquca_001_00747.1	1	0	0	0	0	0	0	0	0	0	0	0	0	0	0	0	0	0	0	0	0	0	0	0	0	0	0	0	0
Aquilegia coerulea	Aquca_001_00754.1	1	0	0	1	0	0	2	0	0	2	0	3	0	0	0	0	137	0	0	11	0	0	8	0	0	0	43	0	0
Aquilegia coerulea	Aquca_001_00755.1	1	2	2	2	3	2	1	1	1	1	2	1	2	2	2	2	3	1	2	1	1	3	1	1	2	3	1	1	2
Aquilegia coerulea	Aquca_001_00758.1	1	1	1	0	1	1	0	1	1	1	4	1	1	1	1	1	1	1	1	0	1	0	1	1	1	1	1	1	1
Aquilegia coerulea	Aquca_001_00761.1	1	0	0	0	0	0	0	0	0	0	0	0	0	0	0	0	0	0	0	0	0	0	0	0	0	0	0	0	0
Aquilegia coerulea	Aquca_001_00766.1	1	0	0	0	0	0	0	0	0	0	0	0	0	0	0	0	0	0	0	0	0	0	0	0	0	0	0	0	0
Aquilegia coerulea	Aquca_001_00773.1	1	1	1	1	1	1	1	1	1	1	1	1	2	1	1	1	1	1	1	1	1	1	1	0	1	1	1	1	1
Aquilegia coerulea	Aquca_001_00779.1	1	0	0	0	0	0	0	0	0	0	0	0	0	0	0	0	0	0	0	0	0	0	0	0	0	0	0	0	0
Aquilegia coerulea	Aquca_001_00791.1	1	0	0	0	0	0	0	0	0	0	0	0	0	0	0	0	0	0	0	0	0	0	0	0	0	0	0	0	0
Aquilegia coerulea	Aquca_001_00797.1	1	2	2	1	1	1	1	1	1	1	1	2	2	1	1	1	1	1	1	1	1	1	1	1	1	1	1	2	2
Aquilegia coerulea	Aquca_001_00799.1	1	4	3	4	6	4	4	3	3	6	8	4	10	7	7	5	4	7	8	3	4	4	4	4	4	5	3	4	6
Aquilegia coerulea	Aquca_001_00804.1	1	1	1	1	2	1	1	1	1	1	1	1	3	2	2	1	1	2	3	1	1	1	1	0	1	1	1	1	1
Aquilegia coerulea	Aquca_001_00805.1	1	1	1	1	1	1	2	2	4	1	2	2	3	4	2	1	1	2	1	2	2	1	1	1	1	1	2	2	1
Aquilegia coerulea	Aquca_001_00810.1	1	1	1	4	2	2	1	1	1	2	1	2	3	2	1	2	2	2	3	1	1	1	9	3	2	1	3	2	3
Aquilegia coerulea	Aquca_001_00819.1	1	0	0	0	0	0	0	0	0	0	0	0	0	0	0	0	0	0	0	0	0	0	0	0	0	0	0	0	0
Aquilegia coerulea	Aquca_001_00823.1	1	0	0	0	0	0	0	0	0	0	0	0	0	0	0	0	0	0	0	0	0	0	0	0	0	0	0	0	0
Aquilegia coerulea	Aquca_001_00826.1	1	0	0	0	0	0	0	0	0	0	0	0	0	0	0	0	0	0	0	0	0	0	0	0	0	0	0	0	0
Aquilegia coerulea	Aquca_001_00828.1	1	0	0	0	0	0	0	0	0	0	0	0	0	0	0	0	0	0	0	0	0	0	0	0	0	0	0	0	0
Aquilegia coerulea	Aquca_001_00831.1	1	0	0	0	0	0	1	1	1	0	0	1	1	1	2	0	0	1	2	1	1	0	1	1	0	1	0	0	0
Aquilegia coerulea	Aquca_001_00832.1	1	0	0	0	0	0	0	0	0	0	0	0	0	0	0	0	0	0	0	0	0	0	0	0	0	0	0	0	0
Aquilegia coerulea	Aquca_001_00837.1	1	0	0	0	0	0	0	0	0	0	0	0	0	0	0	0	0	0	0	0	0	0	0	0	0	0	0	0	0
Aquilegia coerulea	Aquca_001_00838.1	1	1	1	0	1	1	0	1	1	1	1	1	2	2	2	0	0	1	2	1	1	0	1	1	0	1	1	1	0
Aquilegia coerulea	Aquca_001_00840.1	1	0	0	0	0	0	0	0	0	0	0	0	0	0	0	0	0	0	0	0	0	0	0	0	0	0	0	0	0
Aquilegia coerulea	Aquca_001_00845.1	1	0	0	0	0	0	0	0	0	0	0	0	0	0	0	0	0	0	0	0	0	0	0	0	0	0	0	0	0
Aquilegia coerulea	Aquca_001_00853.1	1	0	0	0	0	0	0	0	0	0	0	0	0	0	0	0	0	0	0	0	0	0	0	0	0	0	0	0	0
Aquilegia coerulea	Aquca_001_00854.1	1	1	1	1	3	2	1	1	1	1	1	1	2	1	1	1	1	1	2	1	1	1	1	1	1	2	1	0	2
Aquilegia coerulea	Aquca_001_00857.1	1	1	1	1	2	1	0	1	1	1	2	1	2	1	1	1	1	1	1	1	1	1	1	1	1	1	1	1	1
Aquilegia coerulea	Aquca_001_00861.1	1	0	0	0	0	0	0	0	0	0	0	0	0	0	0	0	0	0	0	0	0	0	0	0	0	0	0	0	0
Aquilegia coerulea	Aquca_001_00878.1	1	0	0	0	0	0	0	0	0	0	0	0	0	0	0	0	0	0	0	0	0	0	0	0	0	0	0	0	0
Aquilegia coerulea	Aquca_001_00880.1	1	0	0	0	0	0	0	0	0	0	0	0	0	0	0	0	0	0	0	0	0	0	0	0	0	0	0	0	0
Aquilegia coerulea	Aquca_001_00885.1	1	0	0	1	0	0	1	1	1	1	1	1	0	1	1	1	1	1	1	1	1	1	1	1	1	0	1	1	1
Aquilegia coerulea	Aquca_001_00886.1	1	1	1	1	3	1	2	2	2	2	2	2	5	3	3	2	1	1	3	2	2	1	1	1	1	1	2	3	1
Aquilegia coerulea	Aquca_001_00887.1	1	0	0	0	0	0	0	0	0	0	0	0	0	0	0	0	0	0	0	0	0	0	0	0	0	0	0	0	0
Aquilegia coerulea	Aquca_001_00895.1	1	0	0	0	0	0	0	0	0	0	0	0	0	0	0	0	0	0	0	0	0	0	0	0	0	0	0	0	0
Aquilegia coerulea	Aquca_001_00898.1	1	0	0	0	0	0	0	0	0	0	0	0	0	0	0	0	0	0	0	0	0	0	0	0	0	0	0	0	0
Aquilegia coerulea	Aquca_002_00013.1	1	0	0	0	0	0	0	0	0	0	0	0	0	0	0	0	0	0	0	0	0	0	0	0	0	0	0	0	0
Aquilegia coerulea	Aquca_002_00024.1	1	1	1	3	2	1	1	1	1	1	1	1	0	1	1	2	1	1	3	1	1	1	1	1	1	1	1	1	1
Aquilegia coerulea	Aquca_002_00030.1	1	6	1	1	2	1	1	1	1	0	2	1	2	1	1	1	1	1	1	1	1	1	1	1	1	1	1	4	2
Aquilegia coerulea	Aquca_002_00033.1	1	2	1	1	1	1	0	1	1	1	1	1	2	2	2	1	1	1	2	1	1	1	1	1	1	2	1	1	1
Aquilegia coerulea	Aquca_002_00034.1	1	4	3	1	8	3	1	1	1	1	10	1	3	2	1	1	1	2	3	1	1	1	1	1	1	3	1	1	1
Aquilegia coerulea	Aquca_002_00043.1	1	1	1	1	2	1	2	1	1	1	1	1	2	1	1	1	1	1	1	1	1	1	1	1	1	1	1	1	1
Aquilegia coerulea	Aquca_002_00052.1	1	3	4	3	11	4	2	2	0	3	3	2	4	3	3	3	3	2	4	2	3	3	4	4	3	7	2	1	3
Aquilegia coerulea	Aquca_002_00063.1	1	1	1	0	2	1	1	1	1	1	4	1	2	2	2	2	0	2	2	1	1	0	1	1	0	1	1	1	0
Aquilegia coerulea	Aquca_002_00077.1	1	0	0	0	0	0	0	0	0	0	0	0	0	0	0	0	0	0	0	0	0	0	0	0	0	0	0	0	0
Aquilegia coerulea	Aquca_002_00079.1	1	0	0	0	0	0	0	0	0	0	0	0	0	0	0	0	0	0	0	0	0	0	0	0	0	0	0	0	0
Aquilegia coerulea	Aquca_002_00081.1	1	2	2	2	1	2	2	2	1	1	4	2	2	2	2	1	1	2	2	1	2	1	3	2	1	2	2	1	1
Aquilegia coerulea	Aquca_002_00091.1	1	0	0	0	0	0	0	0	0	0	0	0	0	0	0	0	0	0	0	0	0	0	0	0	0	0	0	0	0
Aquilegia coerulea	Aquca_002_00094.1	1	0	0	0	0	0	0	0	0	0	0	0	0	0	0	0	0	0	0	0	0	0	0	0	0	0	0	0	0
Aquilegia coerulea	Aquca_002_00097.1	1	1	1	1	1	1	1	1	0	1	1	1	2	1	2	1	1	1	1	1	1	1	1	1	1	1	1	1	1
Aquilegia coerulea	Aquca_002_00099.1	1	1	1	1	3	1	2	1	1	1	1	1	0	1	1	1	1	1	2	1	1	1	1	0	1	1	1	1	1
Aquilegia coerulea	Aquca_002_00100.1	1	1	1	1	1	0	1	1	1	1	1	1	2	0	1	1	1	1	2	2	1	1	1	1	1	1	1	0	1
Aquilegia coerulea	Aquca_002_00107.1	1	2	2	2	3	3	1	1	1	2	1	0	2	2	2	1	2	1	2	1	1	2	1	1	2	2	2	1	2
Aquilegia coerulea	Aquca_002_00112.1	1	0	0	0	0	0	0	0	0	0	0	0	0	0	0	0	0	0	0	0	0	0	0	0	0	0	0	0	0
Aquilegia coerulea	Aquca_002_00123.1	1	1	1	2	3	2	2	1	1	2	3	2	3	3	2	2	4	3	2	1	1	4	3	1	2	1	1	1	2
Aquilegia coerulea	Aquca_002_00127.1	1	1	1	1	1	1	1	2	2	1	1	1	2	1	1	1	1	1	2	1	1	2	1	1	2	1	1	0	2
Aquilegia coerulea	Aquca_002_00132.1	1	3	3	2	3	2	1	2	3	1	2	1	4	4	2	2	2	2	3	1	1	2	2	2	2	4	2	1	7
Aquilegia coerulea	Aquca_002_00134.1	1	1	1	1	1	1	1	1	1	1	1	0	3	1	0	2	1	1	1	1	1	1	1	1	1	1	1	1	1
Aquilegia coerulea	Aquca_002_00138.1	1	18	13	1	14	16	1	1	1	1	1	0	2	3	1	1	1	1	1	1	1	1	1	1	1	11	1	1	0
Aquilegia coerulea	Aquca_002_00146.1	1	1	0	0	1	1	1	1	1	1	1	0	3	3	2	1	0	2	1	1	1	0	1	2	1	2	0	1	0
Aquilegia coerulea	Aquca_002_00148.1	1	1	1	1	2	2	1	1	1	1	1	1	4	4	1	1	1	1	2	1	1	3	1	1	2	1	2	1	2
Aquilegia coerulea	Aquca_002_00160.1	1	0	0	1	1	0	0	1	1	0	0	1	2	0	4	0	0	2	0	1	2	3	1	0	2	0	1	0	1
Aquilegia coerulea	Aquca_002_00162.1	1	0	0	0	0	0	0	0	0	0	0	0	0	0	0	0	0	0	0	0	0	0	0	0	0	0	0	0	0
Aquilegia coerulea	Aquca_002_00164.1	1	1	1	1	2	1	1	2	2	1	1	4	3	2	2	2	1	2	2	1	1	1	1	1	1	1	1	1	4
Aquilegia coerulea	Aquca_002_00169.1	1	1	1	3	2	1	1	1	1	1	1	1	3	2	2	2	3	2	2	1	1	3	2	2	3	1	2	1	4
Aquilegia coerulea	Aquca_002_00183.1	1	1	1	1	1	1	1	1	1	1	1	1	1	1	1	1	1	1	1	1	1	1	1	1	1	1	1	1	1
Aquilegia coerulea	Aquca_002_00189.1	1	1	1	1	0	1	0	1	1	1	1	0	0	1	1	2	1	0	0	2	1	1	0	0	1	1	1	1	0
Aquilegia coerulea	Aquca_002_00192.1	1	0	0	0	0	0	0	0	0	0	0	0	0	0	0	0	0	0	0	0	0	0	0	0	0	0	0	0	0
Aquilegia coerulea	Aquca_002_00194.1	1	0	0	0	0	0	0	0	0	0	0	0	0	0	0	0	0	0	0	0	0	0	0	0	0	0	0	0	0
Aquilegia coerulea	Aquca_002_00195.1	1	1	2	1	1	1	3	2	3	1	1	2	2	2	2	2	1	1	2	2	2	1	3	3	3	1	2	2	6
Aquilegia coerulea	Aquca_002_00197.1	1	0	0	0	0	0	0	0	0	0	0	0	0	0	0	0	0	0	0	0	0	0	0	0	0	0	0	0	0
Aquilegia coerulea	Aquca_002_00202.1	1	0	0	0	0	0	0	0	0	0	0	0	0	0	0	0	0	0	0	0	0	0	0	0	0	0	0	0	0
Aquilegia coerulea	Aquca_002_00215.1	1	0	0	0	0	0	0	0	0	0	0	0	0	0	0	0	0	0	0	0	0	0	0	0	0	0	0	0	0
Aquilegia coerulea	Aquca_002_00249.1	1	0	0	0	0	0	0	0	0	0	0	0	0	0	0	0	0	0	0	0	0	0	0	0	0	0	0	0	0
Aquilegia coerulea	Aquca_002_00250.1	1	2	2	1	2	2	2	1	2	1	1	1	3	1	1	1	1	1	2	1	1	1	1	0	1	2	1	1	1
Aquilegia coerulea	Aquca_002_00254.1	1	1	1	1	1	1	1	1	1	0	0	1	1	0	1	1	1	1	2	1	1	0	1	1	1	1	1	1	1
Aquilegia coerulea	Aquca_002_00257.1	1	4	4	2	5	4	2	2	2	3	2	2	4	3	4	3	2	3	6	2	2	2	5	4	2	4	2	2	2
Aquilegia coerulea	Aquca_002_00262.1	1	0	0	0	0	0	0	0	1	1	1	0	1	2	2	0	0	1	0	0	1	0	0	0	0	0	0	0	0
Aquilegia coerulea	Aquca_002_00267.1	1	0	0	0	0	0	0	0	0	0	0	0	0	0	0	0	0	0	0	0	0	0	0	0	0	0	0	0	0
Aquilegia coerulea	Aquca_002_00279.1	1	1	1	1	1	2	0	0	1	1	0	1	2	1	1	0	0	1	2	0	0	1	0	1	1	1	1	0	1
Aquilegia coerulea	Aquca_002_00280.1	1	1	2	0	0	2	2	1	1	1	1	1	2	4	1	0	1	1	1	1	1	1	0	0	1	0	1	1	1
Aquilegia coerulea	Aquca_002_00281.1	1	1	1	1	2	1	1	1	1	1	1	1	1	1	1	1	1	1	1	1	1	1	1	1	1	1	1	1	3
Aquilegia coerulea	Aquca_002_00284.1	1	0	0	0	0	0	0	0	0	0	0	0	0	0	0	0	0	0	0	0	0	0	0	0	0	0	0	0	0
Aquilegia coerulea	Aquca_002_00286.1	1	2	2	1	4	2	1	1	1	1	1	1	2	1	1	1	1	1	2	1	1	1	1	0	1	2	1	1	1
Aquilegia coerulea	Aquca_002_00290.1	1	0	0	0	0	0	0	0	0	0	0	0	0	0	0	0	0	0	0	0	0	0	0	0	0	0	0	0	0
Aquilegia coerulea	Aquca_002_00291.1	1	0	0	0	0	0	0	0	0	0	0	0	0	0	0	0	0	0	0	0	0	0	0	0	0	0	0	0	0
Aquilegia coerulea	Aquca_002_00293.1	1	1	1	1	1	1	1	1	1	2	1	1	0	1	1	1	1	1	1	1	1	1	1	1	1	1	1	2	1
Aquilegia coerulea	Aquca_002_00294.1	1	3	3	3	2	3	2	2	4	1	3	4	3	3	2	4	168	2	3	5	4	3	5	5	4	4	15	2	3
Aquilegia coerulea	Aquca_002_00295.1	1	0	0	0	0	0	0	0	0	0	0	0	0	0	0	0	0	0	0	0	0	0	0	0	0	0	0	0	0
Aquilegia coerulea	Aquca_002_00296.1	1	0	0	0	0	0	0	0	0	0	0	0	0	0	0	0	0	0	0	0	0	0	0	0	0	0	0	0	0
Aquilegia coerulea	Aquca_002_00297.1	1	1	1	1	2	1	1	1	1	1	1	1	1	1	2	1	1	1	1	1	1	1	1	1	1	1	1	1	1
Aquilegia coerulea	Aquca_002_00300.1	1	2	1	1	1	1	3	1	1	1	1	3	1	1	1	1	1	1	1	1	2	1	1	1	1	1	1	1	1
Aquilegia coerulea	Aquca_002_00303.1	1	2	1	1	1	1	2	1	1	1	1	1	2	1	1	1	1	1	1	1	1	1	1	1	1	1	1	1	2
Aquilegia coerulea	Aquca_002_00318.1	1	1	1	1	2	1	1	1	1	1	1	1	3	1	1	2	1	1	1	1	1	1	1	1	1	1	1	2	2
Aquilegia coerulea	Aquca_002_00319.1	1	1	1	1	1	1	1	1	1	1	1	1	1	1	1	1	0	1	2	1	1	2	1	1	1	1	1	1	1
Aquilegia coerulea	Aquca_002_00331.1	1	2	2	2	5	2	1	2	2	0	3	2	4	3	2	2	2	2	3	2	1	2	2	4	2	2	2	0	2
Aquilegia coerulea	Aquca_002_00336.1	1	0	0	0	0	0	0	0	0	0	0	0	0	0	0	0	0	0	0	0	0	0	0	0	0	0	0	0	0
Aquilegia coerulea	Aquca_002_00339.1	1	0	0	0	0	0	0	0	0	0	0	0	0	0	0	0	0	0	0	0	0	0	0	0	0	0	0	0	0
Aquilegia coerulea	Aquca_002_00376.1	1	1	0	1	1	0	0	1	0	1	0	1	1	1	0	1	1	1	1	1	0	1	2	1	0	1	1	0	1
Aquilegia coerulea	Aquca_002_00377.1	1	1	1	1	2	1	1	1	1	1	0	1	2	1	1	1	1	1	5	1	1	1	1	0	1	1	1	1	1
Aquilegia coerulea	Aquca_002_00378.1	1	1	1	0	2	1	1	1	1	1	0	1	2	1	2	2	0	1	0	1	1	0	1	1	0	1	1	0	0
Aquilegia coerulea	Aquca_002_00386.1	1	0	0	0	0	0	0	1	1	0	0	0	0	1	1	0	0	0	1	0	0	0	1	1	0	0	1	0	0
Aquilegia coerulea	Aquca_002_00389.1	1	1	1	1	1	1	1	1	1	1	1	1	1	1	1	1	1	1	2	1	1	1	1	1	1	1	1	1	1
Aquilegia coerulea	Aquca_002_00390.1	1	2	1	2	3	2	1	1	1	1	1	1	0	1	1	1	2	3	1	1	2	2	1	1	1	2	1	1	2
Aquilegia coerulea	Aquca_002_00393.1	1	2	2	2	3	0	1	0	1	1	3	1	6	3	3	2	2	2	2	2	2	2	3	3	2	0	2	2	2
Aquilegia coerulea	Aquca_002_00394.1	1	1	1	2	1	1	1	1	1	1	1	1	3	1	1	2	2	2	1	1	1	2	2	1	2	2	1	3	1
Aquilegia coerulea	Aquca_002_00397.1	1	0	0	0	0	0	0	0	0	0	0	0	0	0	0	0	0	0	0	0	0	0	0	0	0	0	0	0	0
Aquilegia coerulea	Aquca_002_00404.1	1	1	1	1	1	1	2	1	1	1	1	1	2	1	1	1	1	1	1	1	1	1	1	1	1	1	1	1	1
Aquilegia coerulea	Aquca_002_00426.1	1	0	0	0	0	0	0	0	0	0	0	0	0	0	0	0	0	0	0	0	0	0	0	0	0	0	0	0	0
Aquilegia coerulea	Aquca_002_00430.1	1	0	0	0	0	0	0	0	0	0	0	0	0	0	0	0	0	0	0	0	0	0	0	0	0	0	0	0	0
Aquilegia coerulea	Aquca_002_00444.1	1	4	2	1	9	2	1	1	1	1	1	1	2	1	1	1	1	1	1	1	1	1	1	1	1	2	1	1	1
Aquilegia coerulea	Aquca_002_00447.1	1	0	0	0	0	0	0	0	0	0	0	0	0	0	0	0	0	0	0	0	0	0	0	0	0	0	0	0	0
Aquilegia coerulea	Aquca_002_00456.1	1	2	2	1	5	1	1	1	1	1	1	1	6	2	2	2	2	1	3	1	1	1	2	2	2	2	1	1	2
Aquilegia coerulea	Aquca_002_00457.1	1	0	0	0	0	0	0	0	0	0	0	0	0	0	0	0	0	0	0	0	0	0	0	0	0	0	0	0	0
Aquilegia coerulea	Aquca_002_00459.1	1	0	0	0	0	0	0	0	0	0	0	0	0	0	0	0	0	0	0	0	0	0	0	0	0	0	0	0	0
Aquilegia coerulea	Aquca_002_00468.1	1	0	0	0	0	0	0	0	0	0	0	0	0	0	0	0	0	0	0	0	0	0	0	0	0	0	0	0	0
Aquilegia coerulea	Aquca_002_00472.1	1	1	3	0	1	1	0	0	0	0	0	0	0	1	0	0	0	0	0	1	5	0	0	0	0	2	0	0	0
Aquilegia coerulea	Aquca_002_00473.1	1	1	1	1	1	1	1	1	1	1	1	0	3	1	1	1	1	2	1	1	1	1	1	1	0	1	1	1	0
Aquilegia coerulea	Aquca_002_00474.1	1	0	0	0	0	0	0	0	0	0	0	0	0	0	0	0	0	0	0	0	0	0	0	0	0	0	0	0	0
Aquilegia coerulea	Aquca_002_00481.1	1	0	0	0	0	0	0	0	0	0	0	0	0	0	0	0	0	0	0	0	0	0	0	0	0	0	0	0	0
Aquilegia coerulea	Aquca_002_00486.1	1	1	1	1	1	1	0	1	1	1	1	1	1	1	1	1	1	2	2	1	1	1	1	1	1	1	1	1	3
Aquilegia coerulea	Aquca_002_00489.1	1	3	1	2	3	1	1	1	1	1	1	1	2	1	1	1	1	2	2	3	1	1	1	1	1	3	1	1	1
Aquilegia coerulea	Aquca_002_00492.1	1	7	3	1	5	3	1	1	1	2	1	0	3	1	1	1	1	1	1	1	1	1	1	1	1	6	1	1	1
Aquilegia coerulea	Aquca_002_00495.1	1	0	0	0	0	0	0	0	0	0	0	0	0	0	0	0	0	0	0	0	0	0	0	0	0	0	0	0	0
Aquilegia coerulea	Aquca_002_00496.1	1	0	0	0	0	0	0	0	0	0	0	0	0	0	0	0	0	0	0	0	0	0	0	0	0	0	0	0	0
Aquilegia coerulea	Aquca_002_00503.1	1	0	0	0	0	0	0	0	0	0	0	0	0	0	0	0	0	0	0	0	0	0	0	0	0	0	0	0	0
Aquilegia coerulea	Aquca_002_00504.1	1	1	1	1	1	1	1	1	1	1	1	1	2	1	2	1	2	1	1	1	1	1	1	1	1	1	1	1	1
Aquilegia coerulea	Aquca_002_00508.1	1	2	1	1	2	1	1	1	2	2	1	1	2	1	1	1	1	1	1	1	2	1	1	1	1	1	1	1	1
Aquilegia coerulea	Aquca_002_00509.1	1	1	1	1	1	1	1	1	1	1	2	0	3	1	1	1	1	1	1	1	1	1	1	1	1	1	1	1	0
Aquilegia coerulea	Aquca_002_00511.1	1	1	1	2	1	1	1	2	2	1	1	1	2	1	1	1	1	1	1	1	1	1	1	1	1	1	1	1	2
Aquilegia coerulea	Aquca_002_00512.1	1	0	0	1	0	0	1	1	1	0	0	1	1	2	1	1	1	1	1	1	2	1	1	1	1	0	1	1	2
Aquilegia coerulea	Aquca_002_00513.1	1	2	2	1	3	2	1	1	1	1	2	1	2	2	3	2	1	1	1	1	1	1	1	1	1	2	1	1	2
Aquilegia coerulea	Aquca_002_00537.1	1	1	1	1	1	1	1	1	1	1	1	1	2	1	1	1	1	1	1	1	1	1	1	1	1	1	1	1	1
Aquilegia coerulea	Aquca_002_00539.1	1	1	1	1	2	1	1	2	2	1	3	1	1	8	2	2	1	1	2	1	2	1	1	1	1	1	4	2	2
Aquilegia coerulea	Aquca_002_00544.1	1	1	1	1	1	1	1	1	1	1	1	0	1	1	1	1	1	1	1	1	1	1	1	1	1	1	1	0	1
Aquilegia coerulea	Aquca_002_00546.1	1	0	0	0	0	0	0	0	0	0	0	0	0	0	0	0	0	0	0	0	0	0	0	0	0	0	0	0	0
Aquilegia coerulea	Aquca_002_00555.1	1	0	0	0	0	0	0	0	0	0	0	0	0	0	0	0	0	0	0	0	0	0	0	0	0	0	0	0	0
Aquilegia coerulea	Aquca_002_00556.1	1	2	2	0	5	2	1	1	1	1	3	0	4	2	2	2	0	2	0	1	1	0	1	1	0	2	1	0	0
Aquilegia coerulea	Aquca_002_00565.1	1	1	1	1	1	1	1	1	1	1	1	1	1	1	1	1	1	1	1	2	1	1	1	1	1	1	1	1	1
Aquilegia coerulea	Aquca_002_00569.1	1	2	1	2	3	1	1	1	1	1	1	1	2	1	1	1	0	1	2	1	2	1	1	2	1	1	1	1	1
Aquilegia coerulea	Aquca_002_00573.1	1	0	1	1	1	1	1	1	1	2	1	6	1	1	2	1	1	3	1	1	1	1	1	1	1	1	1	1	1
Aquilegia coerulea	Aquca_002_00574.1	1	0	0	0	0	0	0	0	0	0	0	0	0	0	0	0	0	0	0	0	0	0	0	0	0	0	0	0	0
Aquilegia coerulea	Aquca_002_00582.1	1	1	1	1	1	1	2	1	1	1	1	1	1	1	1	1	1	1	4	1	1	1	1	1	1	1	1	1	1
Aquilegia coerulea	Aquca_002_00588.1	1	0	0	0	0	0	0	0	0	0	0	0	0	0	0	0	0	0	0	0	0	0	0	0	0	0	0	0	0
Aquilegia coerulea	Aquca_002_00593.1	1	0	0	0	0	0	0	0	0	0	0	0	0	0	0	0	0	0	0	0	0	0	0	0	0	0	0	0	0
Aquilegia coerulea	Aquca_002_00595.1	1	0	0	0	0	0	0	0	0	0	0	0	0	0	0	0	0	0	0	0	0	0	0	0	0	0	0	0	0
Aquilegia coerulea	Aquca_002_00599.1	1	0	0	0	0	0	0	2	2	0	0	0	3	4	4	0	0	2	2	2	2	0	0	0	0	0	1	0	0
Aquilegia coerulea	Aquca_002_00604.1	1	1	1	1	3	1	1	1	1	1	1	1	4	3	1	1	1	2	3	1	1	0	2	2	1	0	1	1	2
Aquilegia coerulea	Aquca_002_00606.1	1	0	0	0	0	0	0	0	0	0	0	0	0	0	0	0	0	0	0	0	0	0	0	0	0	0	0	0	0
Aquilegia coerulea	Aquca_002_00610.1	1	0	0	0	0	0	0	0	0	0	0	0	0	0	0	0	0	0	0	0	0	0	0	0	0	0	0	0	0
Aquilegia coerulea	Aquca_002_00615.1	1	0	0	0	0	0	0	0	0	0	0	0	0	0	0	0	0	0	0	0	0	0	0	0	0	0	0	0	0
Aquilegia coerulea	Aquca_002_00616.1	1	2	2	2	5	2	1	1	1	2	2	1	3	2	2	1	2	2	2	1	1	2	2	2	2	2	1	1	3
Aquilegia coerulea	Aquca_002_00630.1	1	1	2	2	2	2	1	1	1	1	1	2	0	1	1	1	1	1	2	1	1	2	1	1	1	2	1	1	1
Aquilegia coerulea	Aquca_002_00631.1	1	3	1	1	2	2	1	1	1	1	1	1	3	1	2	2	1	1	1	1	1	1	2	0	1	2	1	2	1
Aquilegia coerulea	Aquca_002_00634.1	1	0	0	0	0	0	1	0	0	0	0	0	0	0	0	0	0	0	0	1	0	0	0	0	0	0	0	0	0
Aquilegia coerulea	Aquca_002_00638.1	1	1	1	1	2	2	1	1	1	1	1	2	1	1	1	1	1	1	1	1	1	1	1	1	1	2	1	1	2
Aquilegia coerulea	Aquca_002_00640.1	1	0	0	0	0	0	0	0	0	0	0	0	0	0	0	0	0	0	0	0	0	0	0	0	0	0	0	0	0
Aquilegia coerulea	Aquca_002_00647.1	1	0	0	0	0	0	0	0	0	0	0	0	0	0	0	0	0	0	0	0	0	0	0	0	0	0	0	0	0
Aquilegia coerulea	Aquca_002_00651.1	1	0	0	0	0	0	0	0	0	1	0	2	1	1	0	0	0	1	1	0	0	1	0	0	1	0	1	0	0
Aquilegia coerulea	Aquca_002_00665.1	1	1	1	1	1	1	2	1	1	1	1	0	1	1	2	3	1	1	1	1	1	1	1	1	1	1	1	1	1
Aquilegia coerulea	Aquca_002_00668.1	1	0	0	0	0	0	0	0	0	0	0	0	0	0	0	0	0	0	0	0	0	0	0	0	0	0	0	0	0
Aquilegia coerulea	Aquca_002_00670.1	1	2	2	1	2	2	1	1	1	1	1	1	2	1	1	1	1	1	1	1	1	2	1	0	2	2	1	1	1
Aquilegia coerulea	Aquca_002_00672.1	1	1	1	1	1	1	3	1	1	1	1	1	0	1	1	1	1	1	1	1	1	1	1	1	1	1	1	1	1
Aquilegia coerulea	Aquca_002_00673.1	1	1	1	1	2	1	1	1	1	1	1	1	2	2	2	1	1	1	2	1	1	1	1	1	1	1	2	1	1
Aquilegia coerulea	Aquca_002_00678.1	1	2	2	1	2	2	2	2	1	1	1	1	4	1	2	1	2	1	2	1	1	2	2	1	1	1	1	0	2
Aquilegia coerulea	Aquca_002_00687.1	1	0	0	0	0	0	0	0	0	0	0	0	0	0	0	0	0	0	0	0	0	0	0	0	0	0	0	0	0
Aquilegia coerulea	Aquca_002_00688.1	1	1	2	1	0	2	5	6	6	14	5	7	5	8	7	6	1	3	6	8	6	0	2	2	1	0	9	2	2
Aquilegia coerulea	Aquca_002_00703.1	1	1	0	0	0	1	0	2	1	0	0	0	0	1	2	0	0	0	1	0	1	0	0	0	0	0	1	2	0
Aquilegia coerulea	Aquca_002_00723.1	1	1	1	1	1	1	0	1	1	1	0	1	2	1	1	1	1	1	3	1	1	2	1	1	1	1	1	1	2
Aquilegia coerulea	Aquca_002_00724.1	1	1	1	2	1	1	0	1	1	1	1	0	1	1	2	1	1	1	1	1	1	1	1	1	1	1	1	1	3
Aquilegia coerulea	Aquca_002_00729.1	1	1	1	1	2	1	1	1	1	2	1	1	2	2	2	1	1	1	4	2	1	1	1	1	1	1	2	2	0
Aquilegia coerulea	Aquca_002_00732.1	1	0	0	0	0	0	0	0	0	0	0	0	0	0	0	0	0	0	0	0	0	0	0	0	0	0	0	0	0
Aquilegia coerulea	Aquca_002_00747.1	1	0	0	0	0	0	1	1	0	1	0	1	1	1	0	1	0	1	1	1	1	0	1	0	0	0	1	1	0
Aquilegia coerulea	Aquca_002_00755.1	1	2	1	1	1	1	1	1	1	1	1	0	0	1	1	1	2	1	1	1	1	1	1	1	1	1	1	1	1
Aquilegia coerulea	Aquca_002_00756.1	1	1	1	1	1	1	1	1	1	2	1	3	3	1	1	1	1	2	1	1	1	3	2	4	1	1	1	1	1
Aquilegia coerulea	Aquca_002_00761.1	1	0	0	0	0	0	0	0	0	0	0	0	0	0	0	0	0	0	0	0	0	0	0	0	0	0	0	0	0
Aquilegia coerulea	Aquca_002_00762.1	1	0	0	0	0	0	0	0	0	0	0	0	0	0	0	0	0	0	0	0	0	0	0	0	0	0	0	0	0
Aquilegia coerulea	Aquca_002_00777.1	1	1	1	2	4	2	1	1	1	2	1	1	1	2	2	1	2	1	2	2	1	1	1	1	1	1	1	1	2
Aquilegia coerulea	Aquca_002_00778.1	1	1	1	0	3	2	0	1	1	1	0	0	2	2	0	2	0	2	1	1	1	0	0	0	0	1	1	0	0
Aquilegia coerulea	Aquca_002_00784.1	1	3	2	1	4	2	3	2	2	1	2	3	3	2	3	2	1	2	3	2	1	1	2	1	1	2	1	2	0
Aquilegia coerulea	Aquca_002_00787.1	1	5	10	6	14	9	5	7	7	8	7	6	14	12	10	5	5	12	7	5	5	5	10	7	7	6	7	4	9
Aquilegia coerulea	Aquca_002_00788.1	1	1	1	1	3	1	1	1	1	1	0	1	2	1	1	1	1	1	1	1	1	1	1	1	1	1	1	1	2
Aquilegia coerulea	Aquca_002_00790.1	1	2	1	2	1	1	2	1	1	0	1	3	4	2	2	2	2	2	2	5	3	2	1	2	4	3	1	2	3
Aquilegia coerulea	Aquca_002_00800.1	1	1	1	1	2	1	3	1	1	2	1	1	3	1	1	1	1	1	3	1	1	1	1	0	1	1	1	1	2
Aquilegia coerulea	Aquca_002_00801.1	1	1	1	0	2	0	0	1	1	1	1	1	2	1	1	0	0	1	1	1	1	0	1	0	1	1	1	1	2
Aquilegia coerulea	Aquca_002_00804.1	1	0	0	0	0	0	1	1	1	1	1	1	2	1	2	2	0	1	2	1	1	0	2	1	0	0	1	0	0
Aquilegia coerulea	Aquca_002_00815.1	1	0	0	0	0	0	1	2	2	0	1	2	2	2	2	1	0	0	1	1	1	0	1	2	0	0	2	0	0
Aquilegia coerulea	Aquca_002_00816.1	1	1	1	1	1	1	1	1	1	1	1	2	1	1	2	1	1	1	2	1	1	0	1	0	1	1	1	1	1
Aquilegia coerulea	Aquca_002_00817.1	1	6	1	1	2	1	1	1	1	1	1	2	2	1	1	1	1	1	1	2	1	1	1	1	1	1	1	4	2
Aquilegia coerulea	Aquca_002_00823.1	1	6	4	2	4	3	3	2	2	2	2	2	2	6	4	3	3	2	4	2	2	2	3	0	2	4	2	2	4
Aquilegia coerulea	Aquca_002_00829.1	1	6	5	2	9	4	4	1	1	2	2	3	5	6	4	2	4	4	4	2	3	1	4	8	2	3	4	2	2
Aquilegia coerulea	Aquca_002_00831.1	1	2	2	1	2	2	2	2	2	2	2	2	6	6	2	1	1	3	2	1	1	1	2	2	1	2	2	1	2
Aquilegia coerulea	Aquca_002_00840.1	1	1	1	0	2	1	1	1	1	1	1	1	1	1	0	1	0	1	2	1	1	0	1	0	0	1	0	1	0
Aquilegia coerulea	Aquca_002_00841.1	1	1	1	1	1	1	1	1	1	1	3	0	1	3	1	1	1	1	2	1	1	1	1	1	1	3	1	1	2
Aquilegia coerulea	Aquca_002_00845.1	1	0	0	0	0	0	0	0	0	0	0	0	0	0	0	0	0	0	0	0	0	0	0	0	0	0	0	0	0
Aquilegia coerulea	Aquca_002_00858.1	1	3	2	1	2	4	1	1	1	2	2	1	2	2	3	6	1	2	2	1	2	1	2	1	1	4	1	1	1
Aquilegia coerulea	Aquca_002_00859.1	1	2	3	1	2	2	1	1	1	1	1	2	1	1	2	1	1	1	1	3	1	1	2	0	1	2	1	1	1
Aquilegia coerulea	Aquca_002_00861.1	1	2	2	1	4	2	1	1	1	1	1	1	3	2	2	1	1	2	2	1	1	2	1	3	1	2	1	1	1
Aquilegia coerulea	Aquca_002_00866.1	1	1	1	1	2	1	2	1	1	1	3	1	3	1	1	1	1	4	1	1	1	1	1	0	1	1	1	1	1
Aquilegia coerulea	Aquca_002_00868.1	1	0	0	0	0	0	0	0	0	0	0	0	0	0	0	0	0	0	0	0	0	0	0	0	0	0	0	0	0
Aquilegia coerulea	Aquca_002_00872.1	1	1	1	1	2	1	1	1	1	1	1	1	1	1	1	1	1	1	2	1	1	1	1	1	1	1	1	1	2
Aquilegia coerulea	Aquca_002_00875.1	1	3	5	2	4	4	6	4	5	4	3	6	4	3	3	3	3	4	4	4	3	2	5	5	3	6	3	3	3
Aquilegia coerulea	Aquca_002_00877.1	1	1	1	1	1	1	1	1	1	1	1	1	3	1	1	1	0	1	1	1	1	0	1	1	0	1	1	1	0
Aquilegia coerulea	Aquca_002_00879.1	1	1	1	1	3	1	1	1	1	1	1	1	1	2	1	1	1	1	1	1	1	0	1	3	2	1	1	0	2
Aquilegia coerulea	Aquca_002_00882.1	1	0	0	0	1	0	0	1	1	0	0	0	2	1	0	1	0	1	1	1	1	0	1	1	1	0	1	1	1
Aquilegia coerulea	Aquca_002_00890.1	1	0	0	0	0	0	0	0	0	0	0	0	0	0	0	0	0	0	0	0	0	0	0	0	0	0	0	0	0
Aquilegia coerulea	Aquca_002_00896.1	1	1	1	1	1	1	1	1	1	1	1	1	1	1	1	1	1	1	1	1	1	1	1	1	1	1	1	1	1
Aquilegia coerulea	Aquca_002_00897.1	1	0	0	0	0	0	0	0	0	0	0	0	0	0	0	0	0	0	0	0	0	0	1	1	0	0	0	0	0
Aquilegia coerulea	Aquca_002_00898.1	1	1	0	2	2	2	1	1	1	1	1	1	1	1	2	1	2	1	1	1	1	2	1	1	1	1	1	1	1
Aquilegia coerulea	Aquca_002_00907.1	1	1	1	1	1	1	1	1	1	1	2	1	2	1	1	1	1	1	2	1	1	1	1	1	2	1	1	0	2
Aquilegia coerulea	Aquca_002_00914.1	1	0	0	0	0	0	0	0	0	0	0	0	0	0	0	0	0	0	0	0	0	0	0	0	0	0	0	0	0
Aquilegia coerulea	Aquca_002_00922.1	1	1	1	1	2	1	1	1	1	1	1	1	2	1	2	1	2	1	2	1	1	1	1	0	1	2	1	1	2
Aquilegia coerulea	Aquca_002_00931.1	1	1	2	1	2	1	1	1	1	1	1	1	1	1	2	1	1	1	2	1	2	1	3	2	1	1	1	1	1
Aquilegia coerulea	Aquca_002_00941.1	1	0	0	0	0	0	0	0	0	0	0	0	0	0	0	0	0	0	0	0	0	0	0	0	0	0	0	0	0
Aquilegia coerulea	Aquca_002_00943.1	1	2	1	1	2	1	2	2	1	1	2	1	0	2	2	1	2	1	1	1	1	2	2	2	1	1	2	1	1
Aquilegia coerulea	Aquca_002_00948.1	1	1	1	1	1	1	1	1	1	1	1	1	2	1	1	2	2	1	1	1	2	1	1	2	1	1	1	2	2
Aquilegia coerulea	Aquca_002_00968.1	1	0	0	0	0	0	0	0	0	0	0	0	0	0	0	0	0	0	0	0	0	0	0	0	0	0	0	0	0
Aquilegia coerulea	Aquca_002_00970.1	1	0	0	0	0	0	0	0	0	0	0	0	0	0	0	0	0	0	0	0	0	0	0	0	0	0	0	0	0
Aquilegia coerulea	Aquca_002_00972.1	1	2	1	1	2	1	1	0	1	1	2	2	2	1	2	1	1	1	1	1	1	1	1	1	1	1	1	1	1
Aquilegia coerulea	Aquca_002_00975.1	1	0	0	0	0	0	0	0	0	0	0	0	0	0	0	0	0	0	0	0	0	0	0	0	0	0	0	0	0
Aquilegia coerulea	Aquca_002_00979.1	1	0	0	0	0	0	0	0	0	0	0	0	0	0	0	0	0	0	0	0	0	0	0	0	0	0	0	0	0
Aquilegia coerulea	Aquca_002_00980.1	1	0	0	0	0	0	0	0	0	0	0	0	0	0	0	0	0	0	0	0	0	0	0	0	0	0	0	0	0
Aquilegia coerulea	Aquca_002_00988.1	1	0	0	0	0	0	0	0	0	0	0	0	0	0	0	0	0	0	0	0	0	0	0	0	0	0	0	0	0
Aquilegia coerulea	Aquca_002_00993.1	1	0	0	0	0	0	0	1	1	1	1	1	2	2	1	1	0	1	1	1	1	1	0	1	0	1	1	1	0
Aquilegia coerulea	Aquca_002_01014.1	1	0	0	0	0	0	0	0	0	0	0	0	0	0	0	0	0	0	0	0	0	0	0	0	0	0	0	0	0
Aquilegia coerulea	Aquca_002_01020.1	1	0	0	0	0	0	0	0	0	0	0	0	0	0	0	0	0	0	0	0	0	0	0	0	0	0	0	0	0
Aquilegia coerulea	Aquca_002_01021.1	1	2	2	1	2	1	1	1	1	1	1	2	2	2	1	1	1	1	2	1	1	1	1	0	1	1	1	2	2
Aquilegia coerulea	Aquca_002_01022.1	1	1	1	1	1	1	1	1	1	1	1	1	1	1	1	1	1	1	1	1	1	1	1	1	1	1	1	1	1
Aquilegia coerulea	Aquca_002_01023.1	1	1	1	0	3	1	1	1	1	1	1	1	1	3	2	1	0	1	2	1	1	0	2	2	0	1	2	1	0
Aquilegia coerulea	Aquca_002_01031.1	1	5	5	0	7	4	3	2	2	2	2	1	6	6	5	2	0	5	4	1	5	0	4	4	0	4	3	0	2
Aquilegia coerulea	Aquca_002_01033.1	1	0	0	0	0	0	0	0	0	0	0	0	0	0	0	0	0	0	0	0	0	0	0	0	0	0	0	0	0
Aquilegia coerulea	Aquca_002_01038.1	1	1	1	1	2	1	1	1	1	1	1	1	0	1	1	1	1	1	2	1	1	1	1	1	1	1	1	1	1
Aquilegia coerulea	Aquca_002_01039.1	1	0	0	0	0	0	0	0	0	0	0	0	0	0	0	0	0	0	0	0	0	0	0	0	0	0	0	0	0
Aquilegia coerulea	Aquca_002_01041.1	1	1	2	1	3	2	2	1	1	3	12	8	9	2	1	1	1	6	1	6	6	1	3	3	2	2	1	1	2
Aquilegia coerulea	Aquca_002_01044.1	1	2	2	0	3	2	1	1	0	1	1	0	1	1	2	1	0	1	1	1	1	0	1	0	0	1	1	0	0
Aquilegia coerulea	Aquca_002_01046.1	1	0	1	1	1	0	0	1	1	2	1	0	2	0	1	1	1	1	3	1	1	0	0	1	0	0	1	1	0
Aquilegia coerulea	Aquca_002_01049.1	1	0	0	0	0	0	0	0	0	0	0	0	0	0	0	0	0	0	0	0	0	0	0	0	0	0	0	0	0
Aquilegia coerulea	Aquca_002_01058.1	1	1	1	2	2	1	1	1	1	1	2	1	4	1	1	1	1	1	2	1	1	1	1	1	1	1	1	2	1
Aquilegia coerulea	Aquca_002_01063.1	1	2	2	1	2	2	1	2	3	1	1	2	1	1	0	1	1	1	2	2	1	1	1	2	1	2	1	1	2
Aquilegia coerulea	Aquca_002_01068.1	1	0	0	0	0	0	0	0	0	0	0	0	0	0	0	0	0	0	0	0	0	0	0	0	0	0	0	0	0
Aquilegia coerulea	Aquca_002_01071.1	1	0	0	0	0	0	0	1	1	1	0	0	4	1	1	0	0	2	2	1	0	0	0	0	0	0	1	0	0
Aquilegia coerulea	Aquca_002_01086.1	1	2	2	1	3	2	1	1	1	1	0	1	2	1	2	2	4	1	2	1	1	1	1	1	2	2	1	1	2
Aquilegia coerulea	Aquca_002_01088.1	1	2	2	2	4	2	1	1	1	2	3	1	4	2	2	1	2	2	2	2	2	1	2	2	2	2	1	0	1
Aquilegia coerulea	Aquca_002_01092.1	1	1	1	1	1	1	5	1	1	1	1	1	3	1	3	1	1	1	4	1	0	1	1	1	1	1	1	1	4
Aquilegia coerulea	Aquca_002_01097.1	1	1	1	1	1	1	1	1	1	1	1	1	4	1	1	1	1	2	2	1	1	1	1	1	1	1	1	1	5
Aquilegia coerulea	Aquca_002_01100.1	1	0	0	0	0	0	0	0	0	0	0	0	0	0	0	0	0	0	0	0	0	0	0	0	0	0	0	0	0
Aquilegia coerulea	Aquca_002_01101.1	1	2	2	1	1	1	1	1	1	0	1	1	1	1	2	0	1	1	1	1	1	1	0	0	1	1	1	1	1
Aquilegia coerulea	Aquca_002_01103.1	1	2	1	1	1	2	0	1	1	1	1	2	1	1	2	5	1	1	1	2	1	3	1	2	1	1	1	2	1
Aquilegia coerulea	Aquca_002_01113.1	1	2	0	1	0	0	1	1	1	2	1	1	2	1	1	1	1	1	2	1	2	1	1	1	1	0	1	1	1
Aquilegia coerulea	Aquca_002_01115.1	1	1	1	1	1	1	2	1	1	1	1	1	1	1	1	1	1	1	2	1	1	1	1	1	1	1	1	3	1
Aquilegia coerulea	Aquca_002_01119.1	1	1	1	1	1	1	1	1	1	1	1	1	1	2	2	3	1	1	2	1	1	1	1	1	2	1	1	1	1
Aquilegia coerulea	Aquca_002_01126.1	1	0	0	0	0	0	0	0	0	0	0	0	0	0	0	0	0	0	0	0	0	0	0	0	0	0	0	0	0
Aquilegia coerulea	Aquca_002_01127.1	1	1	1	1	1	2	1	1	1	1	1	1	1	1	1	1	1	1	2	1	1	1	0	1	1	1	1	1	1
Aquilegia coerulea	Aquca_002_01132.1	1	1	1	1	1	1	6	2	2	2	1	1	2	2	5	1	2	1	3	1	1	3	1	1	2	1	1	1	3
Aquilegia coerulea	Aquca_002_01144.1	1	0	0	0	0	0	0	0	0	0	0	0	0	0	0	0	0	0	0	0	0	0	0	0	0	0	0	0	0
Aquilegia coerulea	Aquca_002_01147.1	1	0	0	0	0	0	0	0	0	0	0	0	0	0	0	0	0	0	0	0	0	0	0	0	0	0	0	0	0
Aquilegia coerulea	Aquca_002_01157.1	1	2	2	1	1	2	2	2	2	1	2	1	1	2	2	1	1	1	3	2	2	1	1	1	1	2	1	1	2
Aquilegia coerulea	Aquca_002_01167.1	1	0	0	0	0	0	0	0	0	0	0	0	0	0	0	0	0	0	0	0	0	0	0	0	0	0	0	0	0
Aquilegia coerulea	Aquca_002_01171.1	1	2	2	1	3	2	1	1	1	1	1	1	2	5	2	1	1	1	2	1	1	1	3	3	1	2	1	2	4
Aquilegia coerulea	Aquca_002_01175.1	1	0	0	0	0	0	0	1	1	0	3	0	2	3	5	0	0	1	1	1	0	0	0	1	0	0	1	3	0
Aquilegia coerulea	Aquca_002_01182.1	1	2	2	2	2	2	1	2	2	2	1	1	2	1	2	2	2	1	2	2	1	1	3	3	1	2	1	2	2
Aquilegia coerulea	Aquca_002_01183.1	1	2	1	1	1	1	1	1	1	1	1	1	2	1	1	1	1	1	1	1	1	1	1	1	1	1	2	1	1
Aquilegia coerulea	Aquca_002_01196.1	1	1	1	1	3	1	0	1	1	1	1	1	3	1	1	1	1	1	1	2	1	1	1	0	1	1	1	1	1
Aquilegia coerulea	Aquca_002_01202.1	1	1	1	1	1	0	1	1	1	1	1	1	2	1	1	1	1	1	1	1	1	1	1	1	1	1	1	1	1
Aquilegia coerulea	Aquca_002_01203.1	1	1	1	1	2	1	3	1	2	1	1	1	2	1	1	1	1	1	2	1	1	1	1	0	1	1	1	1	1
Aquilegia coerulea	Aquca_002_01204.1	1	1	1	1	2	1	1	1	1	1	0	1	2	1	1	1	1	1	1	1	1	1	1	1	1	1	1	1	1
Aquilegia coerulea	Aquca_002_01205.1	1	0	0	0	0	0	0	0	0	0	0	0	0	0	0	0	0	0	0	0	0	0	0	0	0	0	0	0	0
Aquilegia coerulea	Aquca_002_01211.1	1	1	1	1	1	1	2	1	1	0	1	1	2	6	1	1	1	1	1	1	1	2	1	1	1	1	1	1	1
Aquilegia coerulea	Aquca_002_01214.1	1	3	3	2	3	2	1	2	1	2	1	3	2	1	2	1	1	0	1	1	1	1	1	1	2	3	1	2	3
Aquilegia coerulea	Aquca_002_01217.1	1	0	0	0	0	0	0	0	0	0	0	0	0	0	0	0	0	0	0	0	0	0	0	0	0	0	0	0	0
Aquilegia coerulea	Aquca_002_01224.1	1	0	1	2	1	2	5	3	2	1	1	0	2	1	2	4	1	1	3	1	2	1	2	3	2	1	1	2	1
Aquilegia coerulea	Aquca_002_01226.1	1	1	1	1	3	2	1	1	2	2	1	1	2	1	2	1	1	2	3	1	1	1	1	2	1	1	1	1	1
Aquilegia coerulea	Aquca_002_01228.1	1	5	1	1	1	1	1	1	1	1	1	1	2	1	1	1	1	1	2	1	1	1	1	1	1	1	1	1	1
Aquilegia coerulea	Aquca_002_01230.1	1	2	2	1	3	3	3	2	2	2	1	2	2	7	2	1	2	2	4	3	2	2	3	2	2	3	2	3	3
Aquilegia coerulea	Aquca_002_01240.1	1	3	1	1	3	1	1	1	2	1	1	1	3	2	2	1	2	2	1	1	1	2	1	1	2	1	1	1	3
Aquilegia coerulea	Aquca_002_01241.1	1	0	0	0	0	0	0	0	0	0	0	0	0	0	0	0	0	0	0	0	0	0	0	0	0	0	0	0	0
Aquilegia coerulea	Aquca_002_01244.1	1	1	2	1	1	1	3	1	1	1	1	1	2	1	1	1	1	1	1	1	1	1	1	0	1	1	1	1	2
Aquilegia coerulea	Aquca_002_01246.1	1	1	1	1	1	1	2	1	1	1	1	1	2	1	1	1	1	1	1	1	1	1	1	1	1	1	1	1	1
Aquilegia coerulea	Aquca_002_01253.1	1	1	1	1	1	1	1	1	2	1	1	1	0	2	1	1	1	1	1	1	2	1	1	1	1	1	1	1	1
Aquilegia coerulea	Aquca_002_01254.1	1	2	2	1	1	3	1	1	1	1	1	1	2	2	1	1	1	1	1	1	1	2	1	1	1	1	1	1	1
Aquilegia coerulea	Aquca_002_01255.1	1	1	1	1	1	1	1	1	1	1	1	1	0	1	1	1	2	1	2	1	1	1	1	1	2	1	1	1	1
Aquilegia coerulea	Aquca_002_01266.1	1	1	1	1	1	1	1	1	2	2	1	2	3	1	1	1	1	1	2	1	1	1	1	1	1	1	1	1	3
Aquilegia coerulea	Aquca_002_01272.1	1	1	1	1	3	1	1	1	1	1	1	1	2	1	1	1	1	2	2	1	1	1	2	1	1	1	1	1	2
Aquilegia coerulea	Aquca_002_01273.1	1	2	1	1	1	1	1	1	1	1	2	1	2	2	2	2	1	1	2	1	1	1	1	1	1	1	1	1	2
Aquilegia coerulea	Aquca_002_01289.1	1	1	1	0	1	1	1	1	1	1	2	1	3	1	1	2	0	2	1	1	1	0	1	1	0	1	1	1	0
Aquilegia coerulea	Aquca_002_01302.1	1	1	0	2	0	0	1	1	2	1	1	1	1	2	3	2	2	1	2	3	1	2	1	4	3	0	3	2	2
Aquilegia coerulea	Aquca_002_01309.1	1	0	0	0	0	0	0	0	0	0	0	0	0	0	0	0	0	0	0	0	0	0	0	0	0	0	0	0	0
Aquilegia coerulea	Aquca_002_01317.1	1	1	1	0	1	1	1	1	1	2	1	0	2	1	1	2	1	1	1	1	1	1	1	1	1	1	1	1	1
Aquilegia coerulea	Aquca_002_01320.1	1	1	1	1	2	1	2	1	1	2	1	1	2	1	2	1	1	1	1	1	1	1	2	0	1	1	1	1	1
Aquilegia coerulea	Aquca_002_01321.1	1	0	0	0	0	0	0	0	0	0	0	0	0	0	0	0	0	0	0	0	0	0	0	0	0	0	0	0	0
Aquilegia coerulea	Aquca_002_01325.1	1	3	1	1	1	1	1	1	1	1	1	1	2	8	1	2	1	1	2	1	1	1	2	2	1	1	1	4	2
Aquilegia coerulea	Aquca_002_01331.1	1	3	34	1	19	23	15	14	17	5	12	9	2	55	7	42	1	4	19	9	6	1	15	23	1	27	42	3	2
Aquilegia coerulea	Aquca_002_01356.1	1	0	1	1	1	1	1	1	1	1	1	1	2	1	1	1	1	1	1	1	1	2	1	1	1	1	1	1	1
Aquilegia coerulea	Aquca_002_01362.1	1	0	0	0	0	0	0	0	0	0	0	0	0	0	0	0	0	0	0	0	0	0	0	0	0	0	0	0	0
Aquilegia coerulea	Aquca_002_01366.1	1	1	1	3	1	1	1	1	1	2	1	2	3	2	2	2	3	1	1	1	1	2	1	1	3	1	1	2	1
Aquilegia coerulea	Aquca_002_01367.1	1	1	1	1	3	1	1	1	1	1	1	1	2	3	2	1	1	1	2	1	1	4	1	0	1	1	1	1	1
Aquilegia coerulea	Aquca_002_01369.1	1	1	1	1	1	1	1	1	1	1	1	2	1	1	1	0	1	1	1	1	1	1	1	1	1	1	1	1	1
Aquilegia coerulea	Aquca_002_01371.1	1	1	1	1	1	1	1	1	1	1	1	1	2	1	1	1	1	1	1	1	1	1	1	1	1	1	1	1	1
Aquilegia coerulea	Aquca_002_01375.1	1	2	2	1	3	2	2	1	1	1	1	1	4	2	2	1	1	2	1	1	1	1	1	1	1	2	1	1	0
Aquilegia coerulea	Aquca_002_01376.1	1	0	0	0	0	0	0	0	0	0	0	0	0	0	0	0	0	0	0	0	0	0	0	0	0	0	0	0	0
Aquilegia coerulea	Aquca_002_01383.1	1	6	4	3	7	4	1	3	3	2	1	2	2	1	1	2	3	1	2	1	1	3	2	2	2	6	2	1	4
Aquilegia coerulea	Aquca_002_01385.1	1	1	1	1	1	1	1	1	1	1	1	1	0	1	1	0	1	1	1	1	1	0	1	1	1	1	1	0	1
Aquilegia coerulea	Aquca_002_01388.1	1	1	1	1	2	1	1	1	1	1	1	1	1	2	1	1	1	1	1	1	1	1	1	1	1	1	1	1	1
Aquilegia coerulea	Aquca_002_01393.1	1	0	0	0	0	0	0	0	0	0	0	0	0	0	0	0	0	0	0	0	0	0	0	0	0	0	0	0	0
Aquilegia coerulea	Aquca_002_01400.1	1	1	1	1	1	1	1	1	1	1	1	1	2	1	1	1	1	1	1	3	1	1	2	2	1	2	1	1	1
Aquilegia coerulea	Aquca_002_01404.1	1	2	1	2	1	1	2	1	1	1	1	1	2	1	1	1	1	1	1	1	1	1	1	1	1	1	1	2	1
Aquilegia coerulea	Aquca_002_01410.1	1	0	0	0	0	0	0	0	0	0	0	0	0	0	0	0	0	0	0	0	0	0	0	0	0	0	0	0	0
Aquilegia coerulea	Aquca_002_01411.1	1	1	1	1	1	1	1	1	1	1	1	1	2	1	2	1	1	1	2	1	1	3	1	1	1	1	1	1	1
Aquilegia coerulea	Aquca_002_01416.1	1	0	0	0	0	0	0	0	0	0	0	0	0	0	0	0	0	0	0	0	0	0	0	0	0	0	0	0	0
Aquilegia coerulea	Aquca_002_01418.1	1	1	1	2	1	1	1	1	1	1	1	1	3	1	1	1	1	1	1	1	1	1	1	1	1	1	1	1	1
Aquilegia coerulea	Aquca_002_01419.1	1	0	0	0	0	0	0	0	0	0	0	0	0	0	0	0	0	0	0	0	0	0	0	0	0	0	0	0	0
Aquilegia coerulea	Aquca_002_01420.1	1	0	0	0	0	0	0	0	0	0	0	0	0	0	0	0	0	0	0	0	0	0	0	0	0	0	0	0	0
Aquilegia coerulea	Aquca_002_01423.1	1	0	0	0	0	0	0	0	0	0	0	0	0	0	0	0	0	0	0	0	0	0	0	0	0	0	0	0	0
Aquilegia coerulea	Aquca_002_01437.1	1	0	0	0	0	0	0	0	0	0	0	0	0	0	0	0	0	0	0	0	0	0	0	0	0	0	0	0	0
Aquilegia coerulea	Aquca_002_01442.1	1	1	1	1	1	1	1	1	3	1	1	1	1	1	2	1	1	1	2	1	1	1	1	0	1	1	1	2	1
Aquilegia coerulea	Aquca_002_01448.1	1	1	1	1	1	1	1	1	1	1	1	1	2	1	1	2	1	1	1	1	1	0	1	1	1	1	1	1	1
Aquilegia coerulea	Aquca_002_01453.1	1	0	0	0	0	0	0	0	0	0	0	0	0	0	0	0	0	0	0	0	0	0	0	0	0	0	0	0	0
Aquilegia coerulea	Aquca_002_01456.1	1	1	1	1	1	1	2	1	1	1	2	1	1	1	1	1	1	1	1	2	1	1	1	0	1	1	2	1	1
Aquilegia coerulea	Aquca_002_01460.1	1	2	2	3	5	2	2	2	2	3	3	2	4	4	2	2	3	3	3	2	3	3	2	5	3	2	1	2	6
Aquilegia coerulea	Aquca_002_01461.1	1	1	1	1	1	1	1	1	1	1	1	1	4	1	2	1	0	1	1	1	1	1	1	1	1	1	1	1	1
Aquilegia coerulea	Aquca_002_01462.1	1	1	1	1	1	1	7	1	1	1	1	2	1	1	2	1	0	1	1	1	1	1	3	0	1	1	1	4	1
Aquilegia coerulea	Aquca_002_01465.1	1	0	0	0	0	0	0	0	0	0	0	0	0	0	0	0	0	0	0	0	0	0	0	0	0	0	0	0	0
Aquilegia coerulea	Aquca_003_00006.1	1	1	0	0	0	0	0	1	1	0	1	1	2	2	1	0	0	1	0	0	1	0	1	1	0	0	1	1	0
Aquilegia coerulea	Aquca_003_00007.1	1	0	0	0	0	0	0	0	0	0	0	0	0	0	0	0	0	0	0	0	0	0	0	0	0	0	0	0	0
Aquilegia coerulea	Aquca_003_00018.1	1	0	0	0	0	0	0	0	0	0	0	0	0	0	0	0	0	0	0	0	0	0	0	0	0	0	0	0	0
Aquilegia coerulea	Aquca_003_00019.1	1	0	0	0	0	0	0	0	0	0	0	0	0	0	0	0	0	0	0	0	0	0	0	0	0	0	0	0	0
Aquilegia coerulea	Aquca_003_00020.1	1	1	1	1	1	1	1	1	1	1	1	1	1	1	2	2	1	1	1	1	1	1	2	0	1	1	1	1	2
Aquilegia coerulea	Aquca_003_00021.1	1	0	0	0	0	0	0	0	0	0	0	0	0	0	0	0	0	0	0	0	0	0	0	0	0	0	0	0	0
Aquilegia coerulea	Aquca_003_00028.1	1	0	0	0	0	0	0	0	0	0	0	0	0	0	0	0	0	0	0	0	0	0	0	0	0	0	0	0	0
Aquilegia coerulea	Aquca_003_00029.1	1	1	1	0	0	1	1	1	2	0	2	1	4	5	3	0	0	2	3	2	2	0	0	0	0	1	2	0	0
Aquilegia coerulea	Aquca_003_00046.1	1	1	1	1	3	1	2	1	1	1	1	1	2	3	3	1	1	2	2	1	1	1	2	0	1	1	1	3	2
Aquilegia coerulea	Aquca_003_00068.1	1	0	0	0	0	0	0	0	0	0	0	0	0	0	0	0	0	0	0	0	0	0	0	0	0	0	0	0	0
Aquilegia coerulea	Aquca_003_00071.1	1	0	0	0	0	0	0	0	0	0	0	0	0	0	0	0	0	0	0	0	0	0	0	0	0	0	0	0	0
Aquilegia coerulea	Aquca_003_00079.1	1	0	0	0	0	0	0	0	0	0	0	0	0	0	0	0	0	0	0	1	0	0	0	0	0	0	0	0	0
Aquilegia coerulea	Aquca_003_00082.1	1	1	1	2	1	1	1	1	1	1	1	1	2	3	2	1	1	1	2	1	1	2	1	1	2	1	1	1	2
Aquilegia coerulea	Aquca_003_00095.1	1	0	0	0	0	0	0	0	0	0	0	0	0	0	0	0	0	0	0	0	0	0	0	0	0	0	0	0	0
Aquilegia coerulea	Aquca_003_00098.1	1	0	0	0	0	0	0	0	0	0	0	0	0	0	0	0	0	0	0	0	0	0	0	0	0	0	0	0	0
Aquilegia coerulea	Aquca_003_00099.1	1	1	1	1	2	1	1	1	1	2	1	2	1	1	1	1	1	1	2	2	1	1	1	1	1	1	1	1	2
Aquilegia coerulea	Aquca_003_00103.1	1	1	1	0	1	1	1	1	1	1	1	1	2	1	1	1	0	1	2	1	1	0	1	1	0	1	1	1	0
Aquilegia coerulea	Aquca_003_00109.1	1	3	4	3	6	2	1	2	3	4	1	1	8	6	4	1	1	4	5	3	2	2	0	1	4	4	1	0	4
Aquilegia coerulea	Aquca_003_00111.1	1	0	0	0	0	0	0	0	0	0	0	0	0	0	0	0	0	0	0	0	0	0	0	0	0	0	0	0	0
Aquilegia coerulea	Aquca_003_00127.1	1	0	0	0	0	0	0	0	0	0	0	0	0	0	0	0	0	0	0	0	0	0	0	0	0	0	0	0	0
Aquilegia coerulea	Aquca_003_00130.1	1	0	0	0	0	0	0	0	0	0	0	0	0	0	0	0	0	0	0	0	0	0	0	0	0	0	0	0	0
Aquilegia coerulea	Aquca_003_00133.1	1	0	0	0	0	0	0	0	0	0	0	0	0	0	0	0	0	0	0	0	0	0	0	0	0	0	0	0	0
Aquilegia coerulea	Aquca_003_00154.1	1	0	0	0	0	0	0	0	0	0	0	0	0	0	0	0	0	0	0	0	0	0	0	0	0	0	0	0	0
Aquilegia coerulea	Aquca_003_00157.1	1	1	1	1	1	1	1	1	1	1	2	2	2	1	1	1	1	1	1	1	1	1	2	1	1	1	1	1	1
Aquilegia coerulea	Aquca_003_00159.1	1	1	1	1	1	1	1	1	1	1	1	1	2	1	1	1	1	1	2	1	1	1	1	1	1	1	1	1	1
Aquilegia coerulea	Aquca_003_00162.1	1	3	2	0	3	2	2	4	4	3	2	3	10	7	6	3	0	4	3	4	5	0	5	4	0	1	5	1	0
Aquilegia coerulea	Aquca_003_00170.1	1	0	1	0	1	0	1	2	1	1	2	1	4	2	2	2	0	2	2	2	2	0	2	2	0	0	2	1	0
Aquilegia coerulea	Aquca_003_00197.1	1	1	1	1	2	1	1	2	1	1	1	1	1	1	2	1	1	1	1	1	1	2	1	0	2	1	1	1	1
Aquilegia coerulea	Aquca_003_00200.1	1	0	0	0	0	0	0	0	0	0	0	0	0	0	0	0	0	0	0	0	0	0	0	0	0	0	0	0	0
Aquilegia coerulea	Aquca_003_00204.1	1	0	0	0	0	0	0	0	0	0	0	0	0	0	0	0	0	0	0	0	0	0	0	0	0	0	0	0	0
Aquilegia coerulea	Aquca_003_00217.1	1	1	1	1	1	1	1	1	1	1	1	1	2	1	1	1	1	1	1	1	1	1	1	1	1	1	1	1	1
Aquilegia coerulea	Aquca_003_00218.1	1	0	0	0	0	0	0	0	0	0	0	0	0	0	0	0	0	0	0	0	0	0	0	0	0	0	0	0	0
Aquilegia coerulea	Aquca_003_00230.1	1	5	11	2	7	11	3	0	6	1	2	14	6	4	3	2	11	4	9	15	0	11	16	7	8	7	7	3	4
Aquilegia coerulea	Aquca_003_00237.1	1	0	0	0	0	0	0	0	0	0	0	0	0	0	0	0	0	0	0	0	0	0	0	0	0	0	0	0	0
Aquilegia coerulea	Aquca_003_00246.1	1	0	0	0	0	0	0	0	0	0	0	0	0	0	0	0	0	0	0	0	0	0	0	0	0	0	0	0	0
Aquilegia coerulea	Aquca_003_00257.1	1	3	1	4	1	1	1	1	1	1	1	1	1	1	1	1	1	1	1	1	1	1	2	1	2	1	1	1	1
Aquilegia coerulea	Aquca_003_00260.1	1	1	0	1	1	1	1	1	1	0	1	1	1	2	1	1	1	1	2	0	0	1	1	2	1	1	1	1	1
Aquilegia coerulea	Aquca_003_00261.1	1	1	1	0	1	1	1	1	1	1	1	1	1	2	1	1	0	1	2	1	1	0	1	2	0	1	1	1	0
Aquilegia coerulea	Aquca_003_00263.1	1	1	1	1	1	1	2	1	1	1	1	1	2	2	1	1	1	1	1	1	1	1	3	1	1	1	1	1	1
Aquilegia coerulea	Aquca_003_00283.1	1	1	1	1	2	1	1	1	1	1	1	2	2	1	2	1	2	1	2	1	1	1	1	1	1	1	2	1	1
Aquilegia coerulea	Aquca_003_00291.1	1	1	1	1	1	1	1	1	0	1	0	1	1	1	2	1	1	1	2	1	1	1	1	1	1	1	1	0	10
Aquilegia coerulea	Aquca_003_00295.1	1	1	1	1	1	1	1	1	1	1	0	2	2	1	1	1	1	1	2	2	1	2	1	1	3	1	1	1	1
Aquilegia coerulea	Aquca_003_00304.1	1	1	1	1	2	1	1	4	3	1	0	2	2	1	1	1	1	1	1	1	1	1	1	0	1	1	1	1	1
Aquilegia coerulea	Aquca_003_00308.1	1	0	0	0	0	0	0	0	0	0	0	0	0	0	0	0	0	0	0	0	0	0	0	0	0	0	0	0	0
Aquilegia coerulea	Aquca_003_00318.1	1	0	0	0	0	0	0	0	0	0	0	0	0	0	0	0	0	0	0	0	0	0	0	0	0	0	0	0	0
Aquilegia coerulea	Aquca_003_00328.1	1	0	0	0	0	0	0	0	0	0	0	0	0	0	0	0	0	0	0	0	0	0	0	0	0	0	0	0	0
Aquilegia coerulea	Aquca_003_00334.1	1	0	0	0	0	0	0	0	0	0	0	0	0	0	0	0	0	0	0	0	0	0	0	0	0	0	0	0	0
Aquilegia coerulea	Aquca_003_00339.1	1	1	1	1	1	0	0	2	2	1	1	0	1	2	1	1	1	1	1	0	1	1	1	1	1	1	1	2	1
Aquilegia coerulea	Aquca_003_00342.1	1	0	0	0	0	0	0	0	0	0	0	0	0	0	0	0	0	0	0	0	0	0	0	0	0	0	0	0	0
Aquilegia coerulea	Aquca_003_00346.1	1	1	1	1	0	1	1	1	1	1	1	1	0	1	1	1	1	1	3	1	1	1	1	1	1	1	1	1	1
Aquilegia coerulea	Aquca_003_00349.1	1	0	0	0	0	0	0	0	0	0	0	0	0	0	0	0	0	0	0	0	0	0	0	0	0	0	0	0	0
Aquilegia coerulea	Aquca_003_00376.1	1	0	0	0	0	0	0	0	0	0	0	0	0	0	0	0	0	0	0	0	0	0	0	0	0	0	0	0	0
Aquilegia coerulea	Aquca_003_00378.1	1	0	0	0	0	0	0	0	0	0	0	0	0	0	0	0	0	0	0	0	0	0	0	0	0	0	0	0	0
Aquilegia coerulea	Aquca_003_00379.1	1	0	0	0	0	0	0	0	0	0	0	0	0	0	0	0	0	0	0	0	0	0	0	0	0	0	0	0	0
Aquilegia coerulea	Aquca_003_00397.1	1	3	3	1	4	3	1	1	1	1	1	1	1	2	1	1	1	1	2	1	1	1	2	1	2	4	1	1	1
Aquilegia coerulea	Aquca_003_00410.1	1	0	0	0	0	0	0	0	0	0	0	0	0	0	0	0	0	0	0	0	0	0	0	0	0	0	0	0	0
Aquilegia coerulea	Aquca_003_00415.1	1	0	0	0	0	0	1	1	0	0	0	1	0	2	1	0	0	1	1	1	1	0	0	0	0	0	2	0	0
Aquilegia coerulea	Aquca_003_00416.1	1	0	0	0	0	0	0	0	0	0	0	0	1	1	0	0	0	0	0	0	0	0	0	0	0	0	1	0	0
Aquilegia coerulea	Aquca_003_00417.1	1	1	1	1	2	1	1	0	0	1	1	1	2	1	1	1	1	1	2	1	1	1	1	1	1	1	1	1	1
Aquilegia coerulea	Aquca_003_00422.1	1	0	0	0	0	0	0	0	0	0	0	0	0	0	0	0	0	0	0	0	0	0	0	0	0	0	0	0	0
Aquilegia coerulea	Aquca_003_00428.1	1	1	1	1	1	1	1	1	1	1	1	1	2	1	1	1	1	1	1	1	1	1	0	0	1	1	1	1	1
Aquilegia coerulea	Aquca_003_00431.1	1	0	0	0	0	0	0	0	0	0	0	0	0	0	0	0	0	0	0	0	0	0	0	0	0	0	0	0	0
Aquilegia coerulea	Aquca_003_00435.1	1	0	0	0	0	0	0	0	0	0	0	0	0	0	0	0	0	0	0	0	0	0	0	0	0	0	0	0	0
Aquilegia coerulea	Aquca_003_00436.1	1	1	1	1	1	1	3	1	1	1	1	1	3	1	1	1	1	1	3	1	1	1	2	2	1	1	1	7	2
Aquilegia coerulea	Aquca_003_00445.1	1	0	0	0	0	0	0	0	0	0	0	0	0	0	0	0	0	0	0	0	0	0	0	0	0	0	0	0	0
Aquilegia coerulea	Aquca_003_00447.1	1	1	1	1	1	1	1	1	1	1	1	1	2	1	1	1	1	1	1	1	1	1	0	0	1	1	1	1	1
Aquilegia coerulea	Aquca_003_00451.1	1	0	0	0	0	0	0	0	0	0	0	0	0	0	0	0	0	0	0	0	0	0	0	0	0	0	0	0	0
Aquilegia coerulea	Aquca_003_00465.1	1	0	0	0	0	0	0	0	0	0	0	0	0	0	0	0	0	0	0	0	0	0	0	0	0	0	0	0	0
Aquilegia coerulea	Aquca_003_00466.1	1	2	2	2	2	2	2	2	2	2	3	2	3	2	2	2	2	2	2	2	2	2	2	1	2	2	2	2	2
Aquilegia coerulea	Aquca_003_00468.1	1	1	1	1	3	1	1	1	1	1	1	1	2	1	1	1	1	1	1	1	1	1	1	1	1	1	1	1	1
Aquilegia coerulea	Aquca_003_00470.1	1	1	1	2	1	1	1	1	1	1	15	1	0	1	1	1	1	0	5	1	1	1	1	1	1	1	1	1	1
Aquilegia coerulea	Aquca_003_00475.1	1	1	2	0	0	1	1	1	1	2	3	1	2	2	2	3	0	2	3	1	1	1	0	1	0	2	0	0	0
Aquilegia coerulea	Aquca_003_00477.1	1	2	2	1	2	2	1	1	1	1	3	1	1	1	2	0	2	1	3	2	2	1	1	1	3	2	1	1	2
Aquilegia coerulea	Aquca_003_00485.1	1	0	0	0	0	0	0	0	0	0	0	0	0	0	0	0	0	0	0	0	0	0	0	0	0	0	0	0	0
Aquilegia coerulea	Aquca_003_00493.1	1	0	0	0	0	0	0	0	0	0	0	0	0	0	0	0	0	0	0	0	0	0	0	0	0	0	0	0	0
Aquilegia coerulea	Aquca_003_00499.1	1	5	4	2	11	5	2	2	2	4	1	2	8	10	4	5	3	4	4	2	2	0	2	2	3	5	2	0	5
Aquilegia coerulea	Aquca_003_00506.1	1	1	1	1	3	1	1	1	1	1	2	1	3	1	3	1	1	1	2	1	1	1	1	2	1	1	1	7	4
Aquilegia coerulea	Aquca_003_00515.1	1	0	0	0	0	0	0	0	0	0	0	0	0	0	0	0	0	0	0	0	0	0	0	0	0	0	0	0	0
Aquilegia coerulea	Aquca_003_00518.1	1	2	2	3	2	2	2	5	4	4	2	2	3	3	4	5	2	5	8	2	2	3	3	3	3	4	3	2	5
Aquilegia coerulea	Aquca_003_00519.1	1	1	1	1	1	1	1	4	3	1	2	1	2	2	3	1	1	2	1	1	1	1	2	2	1	1	1	1	1
Aquilegia coerulea	Aquca_003_00526.1	1	0	0	0	0	0	0	0	0	0	0	0	0	0	0	0	0	0	0	0	0	0	0	0	0	0	0	0	0
Aquilegia coerulea	Aquca_003_00529.1	1	1	1	1	1	1	1	1	1	1	1	1	1	1	1	1	1	1	2	1	1	1	1	1	1	1	1	1	1
Aquilegia coerulea	Aquca_003_00546.1	1	0	0	0	0	0	0	0	0	0	0	0	0	0	0	0	0	0	0	0	0	0	0	0	0	0	0	0	0
Aquilegia coerulea	Aquca_003_00552.1	1	1	1	2	1	1	1	3	3	1	3	1	1	1	1	2	2	1	2	1	1	3	2	1	1	1	1	1	2
Aquilegia coerulea	Aquca_003_00553.1	1	1	1	1	1	1	1	1	1	1	1	1	4	2	2	1	1	2	2	1	1	1	2	2	1	1	2	2	3
Aquilegia coerulea	Aquca_003_00554.1	1	1	1	1	1	1	1	1	1	1	1	1	2	1	1	1	1	1	1	1	1	1	2	2	1	1	1	1	1
Aquilegia coerulea	Aquca_003_00562.1	1	3	2	3	2	2	1	1	0	1	2	2	3	1	2	1	3	2	2	1	1	7	1	1	5	2	1	1	9
Aquilegia coerulea	Aquca_003_00565.1	1	2	4	3	5	2	3	1	1	3	1	1	7	5	4	3	2	2	3	1	1	2	3	0	2	2	1	1	4
Aquilegia coerulea	Aquca_003_00578.1	1	2	2	2	2	0	0	2	2	2	1	2	3	2	3	1	2	2	3	2	1	3	1	1	3	2	2	1	3
Aquilegia coerulea	Aquca_003_00589.1	1	0	0	0	0	0	1	0	0	0	0	0	0	1	1	0	0	0	2	0	1	0	0	0	0	0	0	1	0
Aquilegia coerulea	Aquca_003_00591.1	1	2	2	1	3	2	1	1	1	2	18	1	2	3	2	1	1	1	2	1	1	1	2	2	1	3	2	0	2
Aquilegia coerulea	Aquca_003_00592.1	1	2	2	0	2	2	1	1	1	2	1	1	4	2	1	0	0	2	2	1	1	0	1	1	0	2	1	0	0
Aquilegia coerulea	Aquca_003_00599.1	1	1	1	0	1	1	1	1	1	0	0	2	0	1	1	1	0	0	1	1	1	0	1	1	0	1	1	1	0
Aquilegia coerulea	Aquca_003_00601.1	1	1	1	1	1	2	1	1	1	1	1	1	2	1	1	1	1	2	2	1	1	1	1	1	1	1	1	1	1
Aquilegia coerulea	Aquca_003_00607.1	1	0	0	0	0	0	0	0	0	0	0	0	0	0	0	0	0	0	0	0	0	0	0	0	0	0	0	0	0
Aquilegia coerulea	Aquca_003_00609.1	1	1	1	1	1	1	1	1	1	1	1	1	1	1	1	1	1	1	1	1	1	1	1	1	3	1	1	1	1
Aquilegia coerulea	Aquca_003_00616.1	1	0	0	0	0	0	0	0	0	0	0	0	0	0	0	0	0	0	0	0	0	0	0	0	0	0	0	0	0
Aquilegia coerulea	Aquca_003_00617.1	1	1	1	2	1	1	1	2	2	1	1	2	3	1	1	0	2	2	1	2	2	2	1	1	2	1	2	1	1
Aquilegia coerulea	Aquca_003_00638.1	1	2	2	3	2	2	1	1	1	2	2	1	2	1	1	1	3	1	1	1	1	1	1	1	2	2	2	1	5
Aquilegia coerulea	Aquca_003_00643.1	1	0	0	0	0	0	0	0	0	0	0	0	0	0	0	0	0	0	0	0	0	0	0	0	0	0	0	0	0
Aquilegia coerulea	Aquca_003_00644.1	1	0	0	0	0	0	0	0	0	0	0	0	0	0	0	0	0	0	0	0	0	0	0	0	0	0	0	0	0
Aquilegia coerulea	Aquca_003_00650.1	1	1	1	1	2	1	1	1	1	1	5	1	1	1	1	1	0	1	1	3	1	0	1	1	1	1	1	1	0
Aquilegia coerulea	Aquca_003_00652.1	1	0	0	0	0	0	0	0	0	0	0	0	0	0	0	0	0	0	0	0	0	0	0	0	0	0	0	0	0
Aquilegia coerulea	Aquca_003_00655.1	1	0	0	0	0	0	0	0	0	0	0	0	0	0	0	0	0	0	0	0	0	0	0	0	0	0	0	0	0
Aquilegia coerulea	Aquca_003_00660.1	1	1	1	0	3	1	0	1	1	1	4	1	2	1	2	2	1	1	2	1	1	0	1	1	1	1	1	1	0
Aquilegia coerulea	Aquca_003_00681.1	1	0	0	0	0	0	0	0	0	0	0	0	0	0	0	0	0	0	0	0	0	0	0	0	0	0	0	0	0
Aquilegia coerulea	Aquca_003_00689.1	1	2	2	2	3	2	2	3	2	1	2	1	2	1	1	1	2	1	1	2	2	1	1	0	2	3	1	2	3
Aquilegia coerulea	Aquca_003_00691.1	1	1	1	1	1	1	1	1	1	0	1	1	1	1	1	2	1	1	1	1	3	0	1	0	1	1	1	1	1
Aquilegia coerulea	Aquca_003_00695.1	1	1	1	1	1	0	2	1	1	0	2	1	0	1	1	1	1	0	1	1	1	1	1	1	1	1	1	1	1
Aquilegia coerulea	Aquca_003_00701.1	1	3	3	0	5	3	2	2	2	1	4	2	5	5	4	1	1	3	3	1	2	0	3	2	0	3	2	1	0
Aquilegia coerulea	Aquca_003_00707.1	1	2	3	1	5	2	1	1	1	1	1	1	1	2	1	1	1	1	2	1	1	1	1	1	1	2	1	1	4
Aquilegia coerulea	Aquca_003_00708.1	1	1	1	2	1	1	1	1	1	1	1	1	1	2	1	3	1	1	1	1	1	1	1	1	1	1	1	1	0
Aquilegia coerulea	Aquca_003_00711.1	1	1	1	2	1	1	1	1	1	1	2	1	1	1	1	3	2	1	1	1	1	1	1	0	1	1	1	1	2
Aquilegia coerulea	Aquca_003_00712.1	1	1	1	0	1	1	1	1	1	1	1	1	1	1	1	2	0	1	1	2	1	0	1	1	0	1	1	1	0
Aquilegia coerulea	Aquca_003_00718.1	1	2	2	2	2	2	2	2	2	2	3	1	5	5	4	3	4	3	3	2	2	4	3	2	3	1	2	3	5
Aquilegia coerulea	Aquca_003_00719.1	1	0	0	0	0	0	0	0	0	0	0	0	0	0	0	0	0	0	0	0	0	0	0	0	0	0	0	0	0
Aquilegia coerulea	Aquca_003_00720.1	1	1	1	1	2	1	1	1	1	1	1	1	2	5	1	2	1	1	2	1	1	2	1	2	2	1	1	1	1
Aquilegia coerulea	Aquca_003_00724.1	1	2	2	1	3	2	1	1	0	1	1	1	2	3	2	2	1	1	2	1	1	1	1	1	1	2	1	1	1
Aquilegia coerulea	Aquca_003_00725.1	1	1	1	1	2	1	1	1	1	1	1	1	1	2	2	0	2	0	2	1	1	2	1	2	2	1	3	0	3
Aquilegia coerulea	Aquca_003_00726.1	1	1	1	1	1	1	1	1	2	1	7	1	1	1	1	1	1	1	2	1	1	1	1	1	1	1	1	1	1
Aquilegia coerulea	Aquca_003_00729.1	1	1	1	1	1	1	1	1	1	1	1	1	1	2	1	1	1	2	2	1	1	1	1	1	1	0	1	1	1
Aquilegia coerulea	Aquca_003_00750.1	1	1	1	1	1	1	3	1	1	1	1	1	2	1	1	1	1	1	1	1	2	1	1	0	1	1	1	2	2
Aquilegia coerulea	Aquca_003_00753.1	1	0	0	0	0	0	0	0	0	0	0	0	0	0	0	0	0	0	0	0	0	0	0	0	0	0	0	0	0
Aquilegia coerulea	Aquca_003_00757.1	1	1	1	1	2	1	1	2	2	2	1	1	3	2	3	1	1	2	3	2	2	1	1	1	1	1	2	0	2
Aquilegia coerulea	Aquca_003_00758.1	1	1	1	1	2	1	1	1	1	1	1	1	2	1	1	1	0	1	1	1	1	1	1	1	1	1	1	1	1
Aquilegia coerulea	Aquca_003_00759.1	1	3	1	2	2	2	1	1	1	1	1	3	2	1	2	2	3	1	2	3	2	2	2	1	3	4	3	3	3
Aquilegia coerulea	Aquca_003_00761.1	1	1	1	1	1	1	1	1	1	1	8	1	2	1	1	3	1	1	1	1	1	1	1	1	1	2	2	1	1
Aquilegia coerulea	Aquca_003_00763.1	1	0	0	0	0	0	0	0	0	0	0	0	0	0	0	0	0	0	0	0	0	0	0	0	0	0	0	0	0
Aquilegia coerulea	Aquca_003_00765.1	1	1	1	1	1	1	2	1	1	0	1	1	4	1	1	1	1	1	1	1	1	1	0	0	1	1	1	1	1
Aquilegia coerulea	Aquca_003_00767.1	1	0	0	0	0	0	0	0	0	0	0	0	0	0	0	0	0	0	0	0	0	0	0	0	0	0	0	0	0
Aquilegia coerulea	Aquca_003_00782.1	1	0	0	0	0	0	0	0	0	0	0	0	0	0	0	0	0	0	0	0	0	0	0	0	0	0	0	0	0
Aquilegia coerulea	Aquca_003_00795.1	1	0	0	0	0	0	0	0	0	0	0	0	0	0	0	0	0	0	0	0	0	0	0	0	0	0	0	0	0
Aquilegia coerulea	Aquca_003_00799.1	1	1	1	1	2	1	1	1	1	1	1	1	2	1	2	1	1	1	2	1	1	1	1	1	1	1	1	1	1
Aquilegia coerulea	Aquca_003_00809.1	1	1	1	1	1	1	1	1	1	1	1	1	1	1	2	1	1	1	1	1	1	1	1	1	1	1	1	1	1
Aquilegia coerulea	Aquca_003_00813.1	1	1	1	1	1	1	1	1	1	1	1	1	2	1	2	1	1	1	1	1	1	1	1	1	1	1	1	1	1
Aquilegia coerulea	Aquca_003_00819.1	1	3	3	3	4	4	1	2	2	2	3	3	0	6	3	2	3	3	4	2	1	2	6	2	3	2	2	5	3
Aquilegia coerulea	Aquca_003_00821.1	1	1	1	1	1	1	1	1	1	1	1	1	2	1	1	1	1	1	1	1	1	1	1	1	1	1	1	1	1
Aquilegia coerulea	Aquca_003_00826.1	1	1	1	1	1	1	1	1	1	1	1	2	2	1	1	1	1	1	2	1	1	1	1	1	1	1	1	1	2
Aquilegia coerulea	Aquca_003_00833.1	1	1	1	1	2	0	1	1	1	0	2	1	2	1	1	0	1	1	1	1	1	1	1	1	2	1	1	1	2
Aquilegia coerulea	Aquca_003_00838.1	1	0	0	0	0	0	0	0	0	0	0	0	0	0	0	0	0	0	0	0	0	0	0	0	0	0	0	0	0
Aquilegia coerulea	Aquca_003_00840.1	1	2	1	0	1	1	1	1	1	0	1	1	0	1	1	0	0	0	1	2	0	0	1	1	0	1	1	1	0
Aquilegia coerulea	Aquca_003_00843.1	1	2	2	2	3	2	1	1	1	1	4	1	4	2	2	1	2	2	1	2	2	2	1	1	2	1	1	2	2
Aquilegia coerulea	Aquca_003_00850.1	1	0	0	1	0	0	0	1	1	1	1	1	1	1	2	1	1	1	2	2	1	0	1	0	1	0	1	1	1
Aquilegia coerulea	Aquca_003_00857.1	1	1	1	1	3	2	1	2	3	1	1	2	1	2	1	1	5	1	1	1	1	3	1	1	3	3	1	1	1
Aquilegia coerulea	Aquca_003_00868.1	1	1	1	1	2	1	1	1	1	1	1	1	2	1	1	2	1	1	1	1	1	1	1	1	1	1	1	1	1
Aquilegia coerulea	Aquca_003_00878.1	1	1	1	1	1	1	1	1	1	1	1	1	2	1	1	1	1	1	3	1	1	1	1	0	1	1	1	1	1
Aquilegia coerulea	Aquca_003_00879.1	1	2	2	2	2	2	1	1	2	1	0	2	2	3	1	2	2	2	2	2	1	2	1	1	2	2	2	1	2
Aquilegia coerulea	Aquca_003_00895.1	1	1	1	0	1	0	0	1	1	2	1	1	2	3	1	2	1	3	4	1	0	0	1	2	1	1	2	0	1
Aquilegia coerulea	Aquca_003_00900.1	1	1	1	1	1	1	1	1	1	1	1	1	0	1	1	1	1	1	1	1	1	1	1	1	1	1	1	1	1
Aquilegia coerulea	Aquca_003_00903.1	1	0	0	0	0	0	0	0	0	0	0	0	0	0	0	0	0	0	0	0	0	0	0	0	0	0	0	0	0
Aquilegia coerulea	Aquca_003_00914.1	1	1	1	2	1	1	0	1	0	1	5	0	2	1	2	1	2	2	1	1	1	1	1	2	2	1	1	0	3
Aquilegia coerulea	Aquca_004_00005.1	1	0	0	0	0	0	0	0	0	0	0	0	0	0	0	0	0	0	0	0	0	0	0	0	0	0	0	0	0
Aquilegia coerulea	Aquca_004_00010.1	1	1	1	1	2	1	1	1	1	1	1	1	2	1	3	1	2	1	2	2	1	1	1	1	3	2	1	3	2
Aquilegia coerulea	Aquca_004_00013.1	1	0	0	0	0	0	0	0	0	0	0	0	0	0	0	0	0	0	0	0	0	0	0	0	0	0	0	0	0
Aquilegia coerulea	Aquca_004_00023.1	1	1	1	1	2	1	1	1	1	0	1	1	1	1	0	1	0	1	1	1	1	1	1	1	0	1	1	1	2
Aquilegia coerulea	Aquca_004_00024.1	1	1	1	1	2	1	2	2	4	1	1	1	2	5	2	1	1	1	3	0	1	2	1	1	1	2	1	1	2
Aquilegia coerulea	Aquca_004_00025.1	1	1	1	0	1	1	1	1	1	1	1	2	2	1	1	1	0	1	2	1	1	0	1	1	0	1	1	1	0
Aquilegia coerulea	Aquca_004_00037.1	1	1	1	1	1	1	1	1	1	1	1	2	2	1	1	1	1	1	1	1	1	1	1	1	1	1	1	2	1
Aquilegia coerulea	Aquca_004_00039.1	1	3	1	1	1	1	1	1	1	0	0	1	1	1	1	1	0	1	0	1	1	1	1	0	1	1	1	1	1
Aquilegia coerulea	Aquca_004_00041.1	1	1	1	1	1	1	1	1	1	1	1	1	2	1	1	1	1	1	1	4	1	1	1	1	1	1	1	1	1
Aquilegia coerulea	Aquca_004_00042.1	1	0	0	0	0	0	0	0	0	0	0	0	0	0	0	0	0	0	0	0	0	0	0	0	0	0	0	0	0
Aquilegia coerulea	Aquca_004_00043.1	1	0	0	0	0	0	0	0	0	0	0	0	0	0	0	0	0	0	0	0	0	0	0	0	0	0	0	0	0
Aquilegia coerulea	Aquca_004_00062.1	1	0	0	0	0	0	0	0	0	0	0	0	0	0	0	0	0	0	0	0	0	0	0	0	0	0	0	0	0
Aquilegia coerulea	Aquca_004_00063.1	1	0	0	0	0	0	1	1	1	1	0	1	2	0	0	0	0	1	1	1	0	0	1	1	0	0	1	1	0
Aquilegia coerulea	Aquca_004_00082.1	1	0	0	0	0	0	0	0	0	0	0	0	0	0	0	0	0	0	0	0	0	0	0	0	0	0	0	0	0
Aquilegia coerulea	Aquca_004_00086.1	1	2	1	1	1	1	2	1	1	1	1	1	2	1	1	1	1	1	1	1	1	1	1	1	1	1	1	1	1
Aquilegia coerulea	Aquca_004_00093.1	1	0	0	0	0	0	0	0	0	0	0	0	0	0	0	0	0	0	0	0	0	0	0	0	0	0	0	0	0
Aquilegia coerulea	Aquca_004_00094.1	1	0	0	0	0	0	0	0	0	0	0	0	0	0	0	0	0	0	0	0	0	0	0	0	0	0	0	0	0
Aquilegia coerulea	Aquca_004_00098.1	1	0	0	0	0	0	0	0	0	0	0	0	0	0	0	0	0	0	0	0	0	0	0	0	0	0	0	0	0
Aquilegia coerulea	Aquca_004_00099.1	1	1	1	3	1	1	1	1	1	1	2	1	4	3	2	1	3	1	2	1	1	5	1	1	5	1	1	1	4
Aquilegia coerulea	Aquca_004_00112.1	1	0	1	0	1	1	1	1	1	1	2	2	0	1	1	0	1	0	1	0	1	1	1	0	2	0	1	2	0
Aquilegia coerulea	Aquca_004_00117.1	1	0	0	0	0	0	0	0	0	0	0	0	0	0	0	0	0	0	0	0	0	0	0	0	0	0	0	0	0
Aquilegia coerulea	Aquca_004_00119.1	1	0	0	0	0	0	0	0	0	0	0	0	0	0	0	0	0	0	0	0	0	0	0	0	0	0	0	0	0
Aquilegia coerulea	Aquca_004_00120.1	1	0	0	0	0	0	0	0	0	0	0	0	0	0	0	0	0	0	0	0	0	0	0	0	0	0	0	1	0
Aquilegia coerulea	Aquca_004_00122.1	1	0	0	0	0	0	0	0	0	0	0	0	0	0	0	0	0	0	0	0	0	0	0	0	0	0	0	0	0
Aquilegia coerulea	Aquca_004_00125.1	1	0	0	0	0	0	0	0	0	0	0	0	0	0	0	0	0	0	0	0	0	0	0	0	0	0	0	0	0
Aquilegia coerulea	Aquca_004_00126.1	1	0	0	2	0	0	1	1	1	1	2	1	2	2	1	1	3	1	2	1	1	3	1	0	2	0	1	1	5
Aquilegia coerulea	Aquca_004_00136.1	1	0	0	0	0	0	0	0	0	0	0	0	0	0	0	0	0	0	0	0	0	0	0	0	0	0	0	0	0
Aquilegia coerulea	Aquca_004_00137.1	1	0	0	0	0	0	0	0	0	0	0	0	0	0	0	0	0	0	0	0	0	0	0	0	0	0	0	0	0
Aquilegia coerulea	Aquca_004_00142.1	1	0	0	0	0	0	0	0	0	0	0	0	0	0	0	0	0	0	0	0	0	0	0	0	0	0	0	0	0
Aquilegia coerulea	Aquca_004_00143.1	1	0	0	0	0	0	0	0	0	0	0	0	0	0	0	0	0	0	0	0	0	0	0	0	0	0	0	0	0
Aquilegia coerulea	Aquca_004_00146.1	1	1	1	1	3	1	2	1	1	1	1	7	2	1	1	2	1	1	1	1	1	1	1	1	1	1	1	1	1
Aquilegia coerulea	Aquca_004_00164.1	1	1	1	1	2	1	1	1	0	0	4	1	2	1	1	1	1	1	2	1	0	1	1	2	2	1	1	1	1
Aquilegia coerulea	Aquca_004_00169.1	1	3	2	2	3	2	2	1	1	1	1	2	3	5	2	1	2	2	2	2	1	2	2	4	3	2	2	2	3
Aquilegia coerulea	Aquca_004_00173.1	1	0	0	0	0	0	0	0	0	0	0	0	0	0	0	0	0	0	0	0	0	0	0	0	0	0	0	0	0
Aquilegia coerulea	Aquca_004_00178.1	1	3	3	1	4	2	1	3	1	2	1	1	3	3	3	2	2	1	2	1	1	1	3	2	2	3	1	1	4
Aquilegia coerulea	Aquca_004_00182.1	1	1	1	1	1	1	0	1	1	1	1	1	2	1	1	1	1	1	3	1	1	1	1	1	1	1	1	1	1
Aquilegia coerulea	Aquca_004_00185.1	1	0	0	0	0	0	0	0	0	0	0	0	0	0	0	0	0	0	0	0	0	0	0	0	0	0	0	0	0
Aquilegia coerulea	Aquca_004_00189.1	1	0	0	0	0	0	0	0	0	0	0	0	0	0	0	0	0	0	0	0	0	0	0	0	0	0	0	0	0
Aquilegia coerulea	Aquca_004_00196.1	1	1	1	1	1	1	1	1	1	1	1	2	2	3	2	2	1	1	2	2	1	0	2	2	1	1	2	1	2
Aquilegia coerulea	Aquca_004_00202.1	1	1	1	1	1	1	2	2	2	2	1	1	3	3	1	2	1	2	3	3	1	1	1	1	1	1	2	2	1
Aquilegia coerulea	Aquca_004_00208.1	1	0	0	0	0	0	0	0	0	0	0	0	0	0	0	0	0	0	0	0	0	0	0	0	0	0	0	0	0
Aquilegia coerulea	Aquca_004_00212.1	1	0	0	1	0	0	0	0	0	2	1	0	4	0	1	2	1	1	1	0	1	1	3	3	0	0	1	1	0
Aquilegia coerulea	Aquca_004_00215.1	1	0	0	0	0	0	0	1	1	1	0	2	0	1	1	2	0	0	3	2	2	0	0	0	0	0	0	1	0
Aquilegia coerulea	Aquca_004_00228.1	1	2	2	1	1	1	1	1	1	1	1	0	3	1	0	1	0	1	1	0	1	0	0	1	0	1	1	1	0
Aquilegia coerulea	Aquca_004_00238.1	1	1	1	1	2	1	1	2	4	1	1	1	4	1	2	2	1	1	2	1	4	1	2	1	1	1	1	1	1
Aquilegia coerulea	Aquca_004_00244.1	1	2	2	2	3	2	2	2	2	2	2	2	7	2	4	2	2	3	3	2	2	2	2	3	2	2	2	2	6
Aquilegia coerulea	Aquca_004_00249.1	1	2	1	1	1	1	2	2	1	4	1	1	2	1	5	1	1	1	2	2	1	3	3	0	1	1	1	1	2
Aquilegia coerulea	Aquca_004_00250.1	1	0	0	0	0	0	0	0	0	0	0	0	0	0	0	0	0	0	0	0	0	0	0	0	0	0	0	0	0
Aquilegia coerulea	Aquca_004_00252.1	1	0	0	0	0	0	0	0	0	0	0	0	0	0	0	0	0	0	0	0	0	0	0	0	0	0	0	0	0
Aquilegia coerulea	Aquca_004_00254.1	1	1	1	2	0	1	2	2	2	2	2	1	1	2	2	1	2	1	2	2	2	2	2	2	2	1	1	2	1
Aquilegia coerulea	Aquca_004_00256.1	1	1	1	1	1	1	1	1	1	1	1	2	1	1	2	2	1	1	2	1	1	1	2	1	1	1	1	1	2
Aquilegia coerulea	Aquca_004_00263.1	1	1	3	1	1	1	1	1	1	1	1	1	2	1	1	1	0	1	1	1	1	1	1	0	1	2	1	1	1
Aquilegia coerulea	Aquca_004_00290.1	1	0	0	0	0	0	1	0	0	0	0	0	0	0	2	0	0	0	1	0	0	0	0	0	0	0	0	0	0
Aquilegia coerulea	Aquca_004_00291.1	1	2	2	1	3	2	1	1	1	2	1	1	5	4	2	1	2	1	3	2	2	1	2	1	1	2	2	2	1
Aquilegia coerulea	Aquca_004_00300.1	1	0	0	0	0	0	0	0	0	0	0	0	0	0	0	0	0	0	0	0	0	0	0	0	0	0	0	0	0
Aquilegia coerulea	Aquca_004_00305.1	1	1	1	4	2	1	1	2	1	2	1	2	4	2	2	2	3	3	2	2	5	3	2	2	4	1	1	1	4
Aquilegia coerulea	Aquca_004_00306.1	1	1	1	1	1	1	1	1	1	0	1	3	1	1	1	1	1	1	2	2	1	1	1	2	1	1	1	1	1
Aquilegia coerulea	Aquca_004_00307.1	1	0	0	0	0	0	0	0	0	0	0	0	0	0	0	0	0	0	0	0	0	0	0	0	0	0	0	0	0
Aquilegia coerulea	Aquca_004_00308.1	1	1	1	0	3	1	1	1	1	1	0	1	2	2	2	1	0	1	2	1	1	0	1	2	0	2	1	1	0
Aquilegia coerulea	Aquca_004_00309.1	1	1	1	1	2	1	0	1	1	1	1	1	3	1	2	1	1	1	2	1	1	1	1	1	1	1	1	1	2
Aquilegia coerulea	Aquca_004_00313.1	1	0	0	0	0	0	0	0	0	0	0	0	0	0	0	0	0	0	0	0	0	0	0	0	0	0	0	0	0
Aquilegia coerulea	Aquca_004_00321.1	1	3	2	2	2	1	2	4	4	1	0	4	2	3	3	1	1	1	4	5	2	2	2	2	1	2	2	1	2
Aquilegia coerulea	Aquca_004_00339.1	1	0	0	0	0	0	0	0	0	0	0	0	0	0	0	0	0	0	0	0	0	0	0	0	0	0	0	0	0
Aquilegia coerulea	Aquca_004_00342.1	1	1	1	1	1	1	1	1	1	0	1	1	2	1	3	1	1	1	2	1	1	1	1	1	2	1	1	1	2
Aquilegia coerulea	Aquca_004_00345.1	1	0	0	0	0	0	0	0	0	0	0	0	0	0	0	0	0	0	0	0	0	0	0	0	0	0	0	0	0
Aquilegia coerulea	Aquca_004_00346.1	1	1	1	2	1	1	1	1	1	1	2	1	1	1	1	1	1	1	1	1	1	1	1	1	1	1	1	1	1
Aquilegia coerulea	Aquca_004_00347.1	1	0	0	0	0	0	0	0	0	0	0	0	0	0	0	0	0	0	0	0	0	0	0	0	0	0	0	0	0
Aquilegia coerulea	Aquca_004_00348.1	1	2	1	1	2	1	1	1	1	1	1	1	1	1	2	1	1	1	2	1	1	1	1	1	1	1	1	1	1
Aquilegia coerulea	Aquca_004_00350.1	1	1	1	1	2	1	1	1	1	1	2	1	2	1	1	1	1	1	2	1	1	3	1	1	2	1	1	1	1
Aquilegia coerulea	Aquca_004_00379.1	1	0	0	0	0	0	0	0	0	0	0	0	0	0	0	0	0	0	0	0	0	0	0	0	0	0	0	0	0
Aquilegia coerulea	Aquca_004_00383.1	1	1	2	1	2	2	2	1	1	2	1	1	5	4	1	4	1	3	1	2	1	1	2	4	1	1	2	5	1
Aquilegia coerulea	Aquca_004_00385.1	1	0	0	0	0	0	0	0	0	0	0	0	0	0	0	0	0	0	0	0	0	0	0	0	0	0	0	0	0
Aquilegia coerulea	Aquca_004_00389.1	1	0	0	0	0	0	0	0	0	0	0	0	0	0	0	0	0	0	0	0	0	0	0	0	0	0	0	0	0
Aquilegia coerulea	Aquca_004_00395.1	1	1	1	1	1	1	0	0	1	1	1	1	3	1	2	1	1	1	2	1	1	1	0	2	1	1	1	1	2
Aquilegia coerulea	Aquca_004_00401.1	1	0	0	0	0	0	0	0	0	0	0	0	0	0	0	0	0	0	0	0	0	0	0	0	0	0	0	0	0
Aquilegia coerulea	Aquca_004_00402.1	1	0	0	0	0	0	0	0	0	0	0	0	0	0	0	0	0	0	0	0	0	0	0	0	0	0	0	0	0
Aquilegia coerulea	Aquca_004_00403.1	1	0	0	0	0	0	0	0	0	0	0	0	0	0	0	0	0	0	0	0	0	0	0	0	0	0	0	0	0
Aquilegia coerulea	Aquca_004_00410.1	1	1	1	1	1	1	0	1	1	0	1	1	1	1	0	2	1	1	1	1	0	1	1	1	1	1	1	1	1
Aquilegia coerulea	Aquca_004_00424.1	1	0	0	0	0	0	0	0	0	0	0	0	0	0	0	0	0	0	0	0	0	0	0	0	0	0	0	0	0
Aquilegia coerulea	Aquca_004_00425.1	1	0	0	0	0	0	0	0	0	0	0	0	0	0	0	0	0	0	0	0	0	0	0	0	0	0	0	0	0
Aquilegia coerulea	Aquca_004_00430.1	1	1	1	1	2	2	1	2	2	2	1	1	2	2	1	1	1	2	1	1	1	1	1	1	0	2	1	1	1
Aquilegia coerulea	Aquca_004_00436.1	1	1	1	1	1	1	0	1	1	1	1	1	1	1	1	1	2	1	1	1	1	1	1	1	2	1	1	1	2
Aquilegia coerulea	Aquca_004_00440.1	1	1	1	1	1	1	1	1	1	1	1	1	2	1	4	1	1	1	1	1	1	1	1	1	1	1	1	1	1
Aquilegia coerulea	Aquca_004_00443.1	1	1	1	1	2	1	1	1	1	1	1	1	2	3	1	1	1	1	2	1	1	1	2	2	1	1	1	1	2
Aquilegia coerulea	Aquca_004_00444.1	1	1	1	1	2	1	1	1	1	1	1	1	2	2	1	1	1	1	2	1	1	1	2	2	1	1	1	1	2
Aquilegia coerulea	Aquca_004_00446.1	1	1	1	1	3	1	1	1	1	1	1	1	2	1	1	1	1	1	2	1	1	1	1	1	1	1	1	2	2
Aquilegia coerulea	Aquca_004_00454.1	1	0	0	0	0	0	0	0	0	0	0	0	0	0	0	0	0	0	0	0	0	0	0	0	0	0	0	0	0
Aquilegia coerulea	Aquca_004_00455.1	1	0	0	0	0	0	0	0	0	0	0	0	0	0	0	0	0	0	0	0	0	0	0	0	0	0	0	0	0
Aquilegia coerulea	Aquca_004_00456.1	1	1	2	1	2	1	1	1	1	1	1	1	1	1	1	1	1	2	1	1	1	1	2	0	1	2	1	1	2
Aquilegia coerulea	Aquca_004_00472.1	1	1	1	1	2	1	2	1	1	1	1	1	3	1	1	0	1	1	1	1	1	1	3	1	2	1	1	1	1
Aquilegia coerulea	Aquca_004_00473.1	1	1	1	1	2	1	1	1	1	2	1	1	2	1	1	1	1	1	1	1	1	1	1	1	1	1	1	1	1
Aquilegia coerulea	Aquca_004_00479.1	1	1	1	1	2	1	1	1	1	1	1	1	2	1	1	1	1	1	1	1	1	1	2	2	1	1	1	1	1
Aquilegia coerulea	Aquca_004_00483.1	1	3	1	2	2	1	1	1	1	1	2	1	4	1	2	1	2	1	2	1	1	1	1	0	1	1	1	1	3
Aquilegia coerulea	Aquca_004_00489.1	1	2	2	4	2	2	1	1	2	1	2	1	4	2	2	1	4	3	2	1	1	4	2	0	3	2	1	2	6
Aquilegia coerulea	Aquca_004_00491.1	1	0	0	0	0	0	0	0	0	0	0	0	0	0	0	0	0	0	0	0	0	0	0	0	0	0	0	0	0
Aquilegia coerulea	Aquca_004_00502.1	1	2	3	2	3	1	1	1	1	1	1	2	4	2	2	1	2	3	2	1	1	2	1	1	1	1	2	2	4
Aquilegia coerulea	Aquca_004_00504.1	1	1	1	1	2	1	1	1	1	1	1	1	3	1	2	1	1	1	2	1	1	1	1	1	1	1	1	1	1
Aquilegia coerulea	Aquca_004_00507.1	1	2	2	2	3	2	1	1	1	1	1	1	2	1	1	1	2	2	2	1	1	2	2	1	2	3	1	1	2
Aquilegia coerulea	Aquca_004_00529.1	1	2	2	1	4	2	1	3	1	1	1	2	2	2	1	1	2	1	2	2	1	1	2	2	1	3	1	2	2
Aquilegia coerulea	Aquca_004_00532.1	1	1	1	1	2	1	1	1	1	1	1	1	2	0	2	1	1	1	1	1	1	0	1	1	1	1	1	1	1
Aquilegia coerulea	Aquca_004_00535.1	1	0	0	0	0	0	0	0	0	0	0	0	0	0	0	0	0	0	0	0	0	0	0	0	0	0	0	0	0
Aquilegia coerulea	Aquca_004_00536.1	1	0	0	0	0	0	0	0	0	0	0	0	0	0	0	0	0	0	0	0	0	0	0	0	0	0	0	0	0
Aquilegia coerulea	Aquca_004_00540.1	1	1	1	1	2	0	2	2	2	1	2	1	1	2	1	2	1	1	3	1	2	0	1	1	1	1	2	1	1
Aquilegia coerulea	Aquca_004_00541.1	1	1	1	1	1	1	2	2	1	1	1	1	1	1	1	1	1	1	1	1	1	1	1	0	1	1	1	1	1
Aquilegia coerulea	Aquca_004_00549.1	1	1	1	2	1	1	1	3	3	2	2	2	3	1	1	1	3	2	2	1	1	1	1	1	1	1	1	1	1
Aquilegia coerulea	Aquca_004_00560.1	1	0	0	0	0	0	0	0	0	0	0	0	0	0	0	0	0	0	0	0	0	0	0	0	0	0	0	0	0
Aquilegia coerulea	Aquca_004_00575.1	1	1	1	2	1	1	2	1	1	1	1	1	1	1	2	2	4	1	1	1	3	1	1	1	2	1	1	1	10
Aquilegia coerulea	Aquca_004_00582.1	1	1	1	1	2	0	1	1	2	1	1	1	2	2	1	1	1	1	1	1	1	1	0	1	1	1	1	1	1
Aquilegia coerulea	Aquca_004_00586.1	1	1	1	2	1	1	1	1	0	1	3	1	2	2	1	1	1	1	1	1	1	1	1	1	1	2	1	1	1
Aquilegia coerulea	Aquca_004_00590.1	1	0	0	1	0	0	0	1	1	0	0	0	2	0	1	1	1	1	1	0	1	1	1	1	1	0	0	1	1
Aquilegia coerulea	Aquca_004_00591.1	1	1	1	1	3	2	1	1	2	2	1	1	2	1	2	1	1	1	1	1	1	2	1	0	1	1	1	1	1
Aquilegia coerulea	Aquca_004_00596.1	1	1	1	1	2	1	0	1	1	0	1	1	2	1	1	1	1	1	2	1	1	1	1	1	1	1	1	1	1
Aquilegia coerulea	Aquca_004_00602.1	1	0	0	0	0	0	0	0	0	0	0	0	0	0	0	0	0	0	0	0	0	0	0	0	0	0	0	0	0
Aquilegia coerulea	Aquca_004_00603.1	1	1	1	1	1	1	1	0	0	1	0	1	3	0	2	1	1	1	1	1	1	0	0	2	1	1	1	0	2
Aquilegia coerulea	Aquca_004_00619.1	1	0	0	0	0	0	0	0	0	0	0	0	0	0	0	0	0	0	0	0	0	0	0	0	0	0	0	0	0
Aquilegia coerulea	Aquca_004_00623.1	1	1	1	2	2	1	1	1	1	1	1	2	1	1	1	1	1	1	2	2	1	1	1	0	1	1	1	1	5
Aquilegia coerulea	Aquca_004_00627.1	1	1	1	1	2	1	1	1	1	0	1	1	2	1	1	1	1	1	1	1	1	2	1	0	1	2	1	1	2
Aquilegia coerulea	Aquca_004_00640.1	1	1	1	1	1	1	1	1	1	1	2	1	2	2	2	1	1	1	2	1	1	1	0	0	1	1	1	1	1
Aquilegia coerulea	Aquca_004_00641.1	1	1	1	1	1	1	1	1	1	1	2	0	2	2	2	1	1	1	2	1	1	1	0	0	1	1	1	1	1
Aquilegia coerulea	Aquca_004_00642.1	1	3	0	1	1	2	0	1	1	0	1	0	2	1	1	1	0	1	2	1	0	1	1	0	1	1	1	1	4
Aquilegia coerulea	Aquca_004_00663.1	1	0	0	0	0	0	0	0	0	0	0	0	0	0	0	0	0	0	0	0	0	0	0	0	0	0	0	0	0
Aquilegia coerulea	Aquca_004_00666.1	1	0	1	1	2	1	1	1	1	1	2	1	0	0	2	3	1	0	2	2	2	3	1	2	1	1	0	2	2
Aquilegia coerulea	Aquca_004_00671.1	1	0	0	0	0	0	0	0	0	0	0	0	0	0	0	0	0	0	0	0	0	0	0	0	0	0	0	0	0
Aquilegia coerulea	Aquca_004_00682.1	1	0	0	0	0	0	0	0	0	0	0	0	0	0	0	0	0	0	0	0	0	0	0	0	0	0	0	0	0
Aquilegia coerulea	Aquca_004_00683.1	1	0	0	0	0	0	0	0	0	0	0	0	0	0	0	0	0	0	0	0	0	0	0	0	0	0	0	0	0
Aquilegia coerulea	Aquca_004_00684.1	1	0	0	0	0	0	0	0	0	0	0	0	0	0	0	0	0	0	0	0	0	0	0	0	0	0	0	0	0
Aquilegia coerulea	Aquca_004_00686.1	1	1	1	1	2	1	1	1	1	1	1	1	2	1	1	1	1	1	2	0	0	1	2	2	1	0	1	1	1
Aquilegia coerulea	Aquca_004_00695.1	1	3	3	3	6	4	2	2	2	2	3	2	7	4	4	3	3	3	4	2	2	4	3	1	3	3	2	2	7
Aquilegia coerulea	Aquca_004_00698.1	1	1	1	1	3	1	1	1	1	1	2	1	2	1	1	1	1	1	2	1	1	1	1	2	1	1	1	1	2
Aquilegia coerulea	Aquca_004_00717.1	1	1	1	1	1	1	1	1	1	1	1	2	2	1	2	1	1	1	2	1	1	2	1	1	1	1	1	1	3
Aquilegia coerulea	Aquca_004_00718.1	1	2	2	0	1	1	1	1	1	2	2	2	1	1	1	1	1	1	2	2	1	1	5	2	1	1	1	3	1
Aquilegia coerulea	Aquca_004_00719.1	1	2	2	2	2	1	1	1	1	1	1	1	1	1	1	1	2	1	2	1	1	2	3	2	2	1	1	1	2
Aquilegia coerulea	Aquca_004_00736.1	1	3	2	1	7	4	2	2	1	1	1	1	1	1	4	2	0	1	2	2	2	0	3	4	0	4	0	0	0
Aquilegia coerulea	Aquca_004_00742.1	1	1	1	1	1	2	2	1	1	1	1	1	2	1	1	1	3	1	1	1	1	2	1	1	2	1	1	2	2
Aquilegia coerulea	Aquca_004_00746.1	1	0	0	0	0	0	0	0	0	0	0	0	0	0	1	0	0	1	0	0	0	0	0	0	0	0	0	0	0
Aquilegia coerulea	Aquca_004_00751.1	1	2	2	1	1	1	1	1	1	1	1	1	2	1	1	2	1	1	1	1	1	2	1	1	1	2	1	1	1
Aquilegia coerulea	Aquca_004_00753.1	1	1	1	1	3	1	1	1	3	1	2	2	5	1	1	1	0	2	1	2	1	1	1	1	1	1	1	2	1
Aquilegia coerulea	Aquca_004_00762.1	1	2	2	2	2	2	1	1	1	1	2	1	2	1	1	1	2	1	2	1	1	2	1	1	2	2	1	1	2
Aquilegia coerulea	Aquca_004_00778.1	1	0	0	0	0	0	0	0	0	0	0	0	0	0	0	0	0	0	0	0	0	0	0	0	0	0	0	0	0
Aquilegia coerulea	Aquca_004_00783.1	1	1	1	1	3	1	0	1	1	1	1	1	3	2	1	1	1	1	1	1	2	1	2	1	1	1	2	2	1
Aquilegia coerulea	Aquca_004_00796.1	1	0	0	3	0	0	1	1	1	2	1	1	3	3	3	2	2	3	3	1	3	1	2	2	1	0	2	0	2
Aquilegia coerulea	Aquca_004_00799.1	1	1	1	1	1	1	1	1	0	0	1	0	2	1	1	1	2	1	1	1	1	2	1	0	1	1	1	1	1
Aquilegia coerulea	Aquca_004_00814.1	1	1	1	3	2	3	1	1	1	2	3	2	4	4	4	1	2	2	3	4	4	3	2	2	3	1	1	3	3
Aquilegia coerulea	Aquca_004_00816.1	1	2	2	1	3	2	0	1	1	1	1	1	2	2	1	2	1	2	2	1	1	1	2	2	1	2	1	1	1
Aquilegia coerulea	Aquca_005_00006.1	1	0	0	0	0	0	0	0	0	0	0	0	0	0	0	0	0	0	0	0	0	0	0	0	0	0	0	0	0
Aquilegia coerulea	Aquca_005_00021.1	1	1	1	1	1	1	1	1	1	1	1	1	1	1	1	1	1	1	1	1	0	1	1	1	1	1	1	1	1
Aquilegia coerulea	Aquca_005_00023.1	1	2	2	1	2	2	1	1	1	1	1	1	2	1	1	1	3	1	2	1	2	0	1	1	1	1	1	1	5
Aquilegia coerulea	Aquca_005_00033.1	1	0	0	0	0	0	0	0	0	0	0	0	0	0	0	0	0	0	0	0	0	0	0	0	0	0	0	0	0
Aquilegia coerulea	Aquca_005_00055.1	1	0	0	0	0	0	0	1	2	1	1	1	3	2	2	1	0	1	0	0	1	0	0	1	0	0	1	0	2
Aquilegia coerulea	Aquca_005_00058.1	1	1	1	1	2	1	1	1	1	1	1	2	2	2	1	1	1	1	1	2	1	1	1	1	1	1	1	1	1
Aquilegia coerulea	Aquca_005_00059.1	1	0	0	0	0	0	0	0	0	0	0	0	0	0	0	0	0	0	0	0	0	0	0	0	0	0	0	0	0
Aquilegia coerulea	Aquca_005_00068.1	1	0	0	0	0	0	0	0	0	0	0	0	0	0	0	0	0	0	0	0	0	0	0	0	0	0	0	0	0
Aquilegia coerulea	Aquca_005_00076.1	1	0	0	0	0	0	0	0	0	0	0	0	0	0	0	0	0	0	0	0	0	0	0	0	0	0	0	0	0
Aquilegia coerulea	Aquca_005_00078.1	1	0	0	0	0	0	0	0	0	0	0	0	0	0	0	0	0	0	0	0	0	0	0	0	0	0	0	0	0
Aquilegia coerulea	Aquca_005_00094.1	1	0	0	0	0	0	0	0	0	0	0	0	0	0	0	0	0	0	0	0	0	0	0	0	0	0	0	0	0
Aquilegia coerulea	Aquca_005_00097.1	1	0	0	0	0	0	0	1	0	0	0	0	0	0	0	0	0	1	3	0	0	0	0	0	0	0	2	0	0
Aquilegia coerulea	Aquca_005_00112.1	1	0	0	0	0	0	0	0	0	0	0	0	0	0	0	0	0	0	0	0	0	0	0	0	0	0	0	0	0
Aquilegia coerulea	Aquca_005_00114.1	1	0	0	0	0	0	0	0	0	0	0	0	0	0	0	0	0	0	0	0	0	0	0	0	0	0	0	0	0
Aquilegia coerulea	Aquca_005_00124.1	1	1	1	1	1	1	1	1	1	1	2	1	3	1	2	1	1	1	1	1	1	1	1	1	1	1	1	1	1
Aquilegia coerulea	Aquca_005_00125.1	1	0	0	0	0	0	0	0	0	0	0	0	0	0	0	0	0	0	0	0	0	0	0	0	0	0	0	0	0
Aquilegia coerulea	Aquca_005_00128.1	1	0	1	1	3	1	4	1	1	1	1	2	2	2	1	1	1	1	1	1	1	1	1	0	1	1	1	1	1
Aquilegia coerulea	Aquca_005_00134.1	1	1	1	0	2	1	1	1	1	1	1	1	1	1	1	1	0	1	1	1	1	0	1	1	0	1	2	1	0
Aquilegia coerulea	Aquca_005_00144.1	1	1	1	0	1	1	4	7	4	3	1	1	4	2	3	5	0	1	5	3	4	0	1	1	0	1	4	0	0
Aquilegia coerulea	Aquca_005_00145.1	1	3	1	1	1	1	0	1	1	1	1	1	2	1	1	1	1	1	1	1	1	1	1	0	1	1	1	1	1
Aquilegia coerulea	Aquca_005_00146.1	1	0	0	0	0	0	0	0	0	0	0	0	0	0	0	0	0	0	0	0	0	0	0	0	0	0	0	0	0
Aquilegia coerulea	Aquca_005_00154.1	1	1	1	1	3	1	1	1	1	1	1	1	2	1	1	1	1	1	3	1	1	1	2	1	1	1	1	1	5
Aquilegia coerulea	Aquca_005_00155.1	1	1	1	1	1	1	1	1	1	1	1	1	1	1	1	1	2	1	1	1	7	1	1	0	1	1	1	1	1
Aquilegia coerulea	Aquca_005_00172.1	1	1	1	1	1	1	1	1	1	1	4	1	2	1	1	1	3	1	1	2	1	2	1	1	1	1	1	1	1
Aquilegia coerulea	Aquca_005_00173.1	1	3	3	4	4	3	3	2	2	2	3	2	4	2	4	2	4	3	4	1	2	4	3	2	4	3	1	2	3
Aquilegia coerulea	Aquca_005_00174.1	1	0	0	0	0	0	0	0	0	0	0	0	0	0	0	0	0	0	0	0	0	0	0	0	0	0	0	1	0
Aquilegia coerulea	Aquca_005_00181.1	1	0	0	0	0	0	0	0	0	0	0	0	0	0	0	0	0	0	0	0	0	0	0	0	0	0	0	0	0
Aquilegia coerulea	Aquca_005_00184.1	1	1	1	1	1	1	1	1	2	1	1	1	2	1	1	1	1	1	1	1	1	1	1	1	1	1	1	1	1
Aquilegia coerulea	Aquca_005_00187.1	1	2	2	1	2	1	4	1	1	1	2	1	5	2	3	1	3	3	2	1	5	3	3	1	2	2	1	2	3
Aquilegia coerulea	Aquca_005_00192.1	1	1	1	1	2	1	2	1	1	1	1	1	1	1	3	1	1	1	1	1	1	1	1	2	1	1	1	0	1
Aquilegia coerulea	Aquca_005_00199.1	1	2	2	5	2	2	2	2	2	2	2	1	3	1	2	2	8	3	3	2	2	8	3	2	7	2	2	2	7
Aquilegia coerulea	Aquca_005_00203.1	1	0	0	0	0	0	0	0	0	0	0	0	0	0	0	0	0	0	0	0	0	0	0	0	0	0	0	0	0
Aquilegia coerulea	Aquca_005_00206.1	1	3	2	3	2	2	1	1	1	1	5	1	3	7	2	1	6	1	2	3	1	4	1	1	5	2	5	1	2
Aquilegia coerulea	Aquca_005_00214.1	1	1	1	2	3	1	1	1	1	1	2	1	4	2	2	1	2	1	1	1	1	2	1	1	3	1	1	2	3
Aquilegia coerulea	Aquca_005_00220.1	1	1	1	1	2	1	1	1	1	1	1	3	3	1	2	1	2	1	1	1	1	1	2	2	1	1	1	0	2
Aquilegia coerulea	Aquca_005_00229.1	1	0	0	0	0	0	0	0	0	0	0	0	0	0	0	0	0	0	0	0	0	0	0	0	0	0	0	0	0
Aquilegia coerulea	Aquca_005_00235.1	1	1	1	1	2	1	1	1	1	1	1	1	2	1	1	1	1	1	2	1	1	1	1	1	1	1	1	1	2
Aquilegia coerulea	Aquca_005_00239.1	1	1	1	1	2	1	2	1	1	1	1	1	2	1	1	1	1	1	2	1	1	1	1	1	1	1	1	1	2
Aquilegia coerulea	Aquca_005_00242.1	1	0	0	0	0	0	0	0	0	0	0	0	0	0	0	0	0	0	0	0	0	0	0	0	0	0	0	0	0
Aquilegia coerulea	Aquca_005_00252.1	1	0	0	0	0	0	0	0	0	0	0	0	0	0	0	0	0	0	0	0	0	0	0	0	0	0	0	0	0
Aquilegia coerulea	Aquca_005_00257.1	1	1	1	1	1	1	1	1	1	1	1	1	2	1	2	1	0	1	1	1	1	1	1	1	1	5	1	2	4
Aquilegia coerulea	Aquca_005_00259.1	1	0	0	0	0	0	0	0	0	0	0	0	0	0	0	0	0	0	0	0	0	0	0	0	0	0	0	0	0
Aquilegia coerulea	Aquca_005_00264.1	1	1	1	1	2	1	1	1	1	1	1	2	2	2	1	1	2	1	2	1	1	1	2	2	1	1	1	1	2
Aquilegia coerulea	Aquca_005_00279.1	1	2	1	1	4	1	1	1	1	6	1	1	1	2	2	1	1	2	2	1	1	1	1	1	0	1	1	1	1
Aquilegia coerulea	Aquca_005_00281.1	1	0	0	0	0	0	0	0	0	0	0	0	0	0	0	0	0	0	0	0	0	0	0	0	0	0	0	0	0
Aquilegia coerulea	Aquca_005_00285.1	1	1	1	0	1	2	2	1	1	1	1	1	1	2	2	2	0	1	1	1	1	0	2	1	0	1	1	1	0
Aquilegia coerulea	Aquca_005_00299.1	1	1	1	1	3	1	1	1	1	1	1	1	2	2	1	1	1	1	2	1	1	1	1	1	1	1	0	1	2
Aquilegia coerulea	Aquca_005_00302.1	1	0	0	0	0	0	0	0	0	0	0	0	0	0	0	0	0	0	0	0	0	0	0	0	0	0	0	0	0
Aquilegia coerulea	Aquca_005_00306.1	1	3	2	1	6	2	1	1	1	1	1	1	0	2	2	2	1	0	2	1	1	1	1	1	1	2	1	1	2
Aquilegia coerulea	Aquca_005_00307.1	1	1	1	1	2	1	3	1	3	1	1	1	2	2	5	1	1	1	3	1	4	2	1	2	1	1	2	1	2
Aquilegia coerulea	Aquca_005_00312.1	1	0	0	0	0	0	0	0	0	0	0	0	0	0	0	0	0	0	0	0	0	0	0	0	0	0	0	0	0
Aquilegia coerulea	Aquca_005_00313.1	1	0	0	0	0	0	0	0	0	0	0	0	0	0	0	0	0	0	0	0	0	0	0	0	0	0	0	0	0
Aquilegia coerulea	Aquca_005_00316.1	1	1	1	1	1	1	2	1	1	1	1	1	2	1	1	1	1	1	2	1	1	1	1	2	1	1	1	1	2
Aquilegia coerulea	Aquca_005_00318.1	1	0	0	0	0	0	0	0	0	0	0	0	0	0	0	0	0	0	0	0	0	0	0	0	0	0	0	0	0
Aquilegia coerulea	Aquca_005_00319.1	1	1	8	9	11	1	5	2	2	6	4	9	7	3	1	16	10	3	3	4	5	8	9	8	7	2	6	6	12
Aquilegia coerulea	Aquca_005_00326.1	1	2	1	1	1	1	2	2	2	1	1	1	2	1	1	1	1	1	1	1	1	1	1	1	2	1	1	1	1
Aquilegia coerulea	Aquca_005_00348.1	1	1	1	1	2	1	1	1	1	1	1	1	0	2	1	1	1	1	3	1	1	1	1	1	1	1	1	1	2
Aquilegia coerulea	Aquca_005_00350.1	1	0	0	0	0	0	0	0	0	0	0	0	0	0	0	0	0	0	0	0	0	0	0	0	0	0	0	0	0
Aquilegia coerulea	Aquca_005_00357.1	1	1	1	1	1	1	1	1	1	1	1	1	2	2	1	1	0	1	2	1	1	1	1	1	1	1	1	2	2
Aquilegia coerulea	Aquca_005_00366.1	1	2	2	1	0	0	2	2	2	1	0	1	5	3	4	1	1	3	2	2	2	1	1	0	1	0	2	0	0
Aquilegia coerulea	Aquca_005_00369.1	1	0	0	0	0	0	0	0	0	0	0	0	0	0	0	0	0	0	0	0	0	0	0	0	0	0	0	0	0
Aquilegia coerulea	Aquca_005_00375.1	1	0	0	0	0	0	0	0	0	0	0	0	0	0	0	0	0	0	0	0	0	0	0	0	0	0	0	0	0
Aquilegia coerulea	Aquca_005_00376.1	1	0	0	0	0	0	1	1	1	2	1	1	2	1	1	1	0	2	1	1	0	0	2	0	0	0	1	1	0
Aquilegia coerulea	Aquca_005_00397.1	1	1	2	2	2	2	3	1	1	1	1	2	0	3	1	3	1	1	2	4	1	1	2	1	3	1	1	3	2
Aquilegia coerulea	Aquca_005_00398.1	1	0	0	0	0	0	0	0	0	0	0	0	0	0	0	0	0	0	0	1	0	0	0	0	0	0	0	1	0
Aquilegia coerulea	Aquca_005_00413.1	1	1	1	0	1	1	1	2	2	0	1	1	0	1	2	1	0	2	1	1	1	0	1	1	0	1	1	0	0
Aquilegia coerulea	Aquca_005_00423.1	1	1	1	0	0	1	1	1	1	0	0	1	3	2	2	1	0	1	2	0	1	1	1	1	0	0	1	0	1
Aquilegia coerulea	Aquca_005_00424.1	1	0	0	0	0	0	0	0	0	0	0	0	0	0	0	0	0	0	0	0	0	0	0	0	0	0	0	0	0
Aquilegia coerulea	Aquca_005_00426.1	1	1	1	1	1	1	1	1	0	1	1	1	0	1	1	1	1	1	2	1	1	1	1	1	1	1	1	1	1
Aquilegia coerulea	Aquca_005_00429.1	1	0	0	0	0	0	0	0	0	0	0	0	0	0	0	0	0	0	0	0	0	0	0	0	0	0	0	0	0
Aquilegia coerulea	Aquca_005_00439.1	1	0	0	0	0	0	0	0	0	0	0	0	0	0	0	1	0	0	0	1	1	0	2	1	0	0	0	1	0
Aquilegia coerulea	Aquca_005_00445.1	1	5	1	1	1	1	1	1	1	1	7	1	2	1	1	1	1	1	1	1	1	1	1	1	1	1	1	1	1
Aquilegia coerulea	Aquca_005_00446.1	1	1	1	2	3	1	1	1	1	2	2	1	2	2	1	2	2	1	2	2	1	2	2	0	2	1	1	2	3
Aquilegia coerulea	Aquca_005_00449.1	1	0	0	0	0	0	0	0	0	0	0	0	0	0	0	0	0	0	0	0	0	0	0	0	0	0	0	0	0
Aquilegia coerulea	Aquca_005_00450.1	1	0	0	0	0	0	0	0	0	0	0	0	0	0	0	0	0	0	0	0	0	0	0	0	0	0	0	0	0
Aquilegia coerulea	Aquca_005_00452.1	1	1	1	1	2	1	1	1	1	1	1	1	2	5	1	1	1	3	2	1	1	1	1	2	1	1	1	1	1
Aquilegia coerulea	Aquca_005_00463.1	1	0	0	0	0	0	0	0	0	0	0	0	0	0	0	0	0	0	0	0	0	0	0	0	0	0	0	0	0
Aquilegia coerulea	Aquca_005_00466.1	1	0	0	0	0	0	0	0	0	0	0	0	0	0	0	0	0	0	0	0	0	0	0	0	0	0	0	0	0
Aquilegia coerulea	Aquca_005_00474.1	1	0	0	0	0	0	0	0	0	0	0	0	0	0	0	0	0	0	0	0	0	0	0	0	0	0	0	0	0
Aquilegia coerulea	Aquca_005_00489.1	1	0	0	0	0	0	0	0	0	0	0	0	0	0	0	0	0	0	0	0	0	0	0	0	0	0	0	0	0
Aquilegia coerulea	Aquca_005_00498.1	1	0	0	0	0	0	0	0	0	0	0	0	0	0	0	0	0	0	0	0	0	0	0	0	0	0	0	0	0
Aquilegia coerulea	Aquca_005_00499.1	1	0	0	0	0	0	0	0	0	0	0	0	0	0	0	0	0	0	0	0	0	0	0	0	0	0	0	0	0
Aquilegia coerulea	Aquca_005_00528.1	1	0	0	0	0	0	0	0	0	0	0	0	0	0	0	0	0	0	0	0	0	0	0	0	0	0	0	0	0
Aquilegia coerulea	Aquca_005_00529.1	1	1	1	1	1	1	2	1	1	1	1	1	2	1	1	1	1	1	1	1	1	1	1	1	1	1	1	1	0
Aquilegia coerulea	Aquca_005_00530.1	1	1	1	1	1	1	1	1	1	1	1	1	1	2	1	1	1	1	1	1	2	2	1	1	1	1	1	1	1
Aquilegia coerulea	Aquca_005_00531.1	1	0	0	0	0	0	0	0	0	0	0	0	0	0	0	0	0	0	0	0	0	0	0	0	0	0	0	0	0
Aquilegia coerulea	Aquca_005_00534.1	1	1	1	1	1	1	0	1	1	1	1	0	2	1	1	1	0	1	2	1	1	1	1	1	1	1	1	1	1
Aquilegia coerulea	Aquca_005_00540.1	1	1	1	0	2	1	1	1	1	1	1	1	1	2	1	1	0	1	2	1	1	0	1	1	0	1	1	1	0
Aquilegia coerulea	Aquca_005_00541.1	1	2	2	1	2	2	1	6	3	2	1	1	1	2	0	0	1	2	2	1	1	1	1	1	1	2	1	1	1
Aquilegia coerulea	Aquca_005_00547.1	1	0	0	0	0	0	0	0	0	0	0	0	0	0	0	0	0	0	0	0	0	0	0	0	0	0	0	0	0
Aquilegia coerulea	Aquca_005_00550.1	1	0	0	0	0	0	0	0	0	0	0	0	0	0	0	0	0	0	0	0	0	0	0	0	0	0	0	0	0
Aquilegia coerulea	Aquca_005_00559.1	1	0	0	0	0	0	0	0	0	0	0	0	0	0	0	0	0	0	0	0	0	0	0	0	0	0	0	0	0
Aquilegia coerulea	Aquca_005_00565.1	1	0	0	0	0	0	0	0	0	0	0	0	0	0	0	0	0	0	0	0	0	0	0	0	0	0	0	0	0
Aquilegia coerulea	Aquca_005_00566.1	1	0	0	1	0	0	1	1	1	1	1	1	2	1	1	1	1	1	1	1	1	1	1	1	1	0	1	1	2
Aquilegia coerulea	Aquca_005_00570.1	1	1	1	1	3	1	2	1	3	1	3	1	2	4	2	1	1	1	1	1	1	1	1	1	1	1	1	1	1
Aquilegia coerulea	Aquca_005_00572.1	1	0	0	0	0	0	0	0	0	0	0	0	0	0	0	0	0	0	0	0	0	0	0	0	0	0	0	0	0
Aquilegia coerulea	Aquca_005_00581.1	1	1	1	1	2	1	0	1	1	1	0	1	1	2	1	1	1	1	1	1	1	1	1	0	1	1	1	1	2
Aquilegia coerulea	Aquca_005_00582.1	1	2	1	1	1	1	1	2	2	1	1	1	2	1	2	1	1	1	2	2	1	2	1	2	2	1	1	1	1
Aquilegia coerulea	Aquca_005_00583.1	1	0	0	0	0	0	0	0	0	0	0	0	0	0	0	0	0	0	0	0	0	0	0	0	0	0	0	0	0
Aquilegia coerulea	Aquca_005_00586.1	1	1	1	2	2	1	1	1	1	1	1	2	1	2	1	1	2	1	1	1	1	2	4	1	2	1	1	1	2
Aquilegia coerulea	Aquca_005_00587.1	1	2	2	1	4	2	0	1	1	1	1	1	2	2	3	2	1	1	1	1	2	1	2	2	1	2	1	1	1
Aquilegia coerulea	Aquca_005_00602.1	1	0	0	0	0	0	0	0	0	0	0	0	0	0	0	0	0	0	0	0	0	0	0	0	0	0	0	0	0
Aquilegia coerulea	Aquca_005_00614.1	1	0	0	0	0	0	0	0	0	0	0	0	0	0	0	0	0	0	0	0	0	0	0	0	0	0	0	0	0
Aquilegia coerulea	Aquca_005_00618.1	1	1	0	1	0	0	1	1	1	1	1	1	2	1	1	1	1	1	1	0	1	1	1	1	1	0	1	1	1
Aquilegia coerulea	Aquca_005_00622.1	1	0	0	0	0	0	0	0	0	0	0	0	0	0	0	0	0	0	0	0	0	0	0	0	0	0	0	0	0
Aquilegia coerulea	Aquca_005_00625.1	1	1	1	1	2	1	0	1	1	1	1	1	2	1	1	1	1	1	2	1	1	1	1	1	1	1	1	1	1
Aquilegia coerulea	Aquca_005_00627.1	1	1	1	1	2	1	1	1	1	1	1	1	2	2	1	1	1	1	1	1	1	1	1	1	1	1	1	1	3
Aquilegia coerulea	Aquca_005_00629.1	1	0	0	0	0	0	0	0	0	0	0	0	0	0	0	0	0	0	0	0	0	0	0	0	0	0	0	0	0
Aquilegia coerulea	Aquca_005_00631.1	1	1	1	1	2	1	1	1	1	1	1	1	2	1	1	1	1	1	2	1	1	1	1	1	1	1	1	1	1
Aquilegia coerulea	Aquca_005_00637.1	1	2	4	1	5	2	2	1	1	2	1	1	1	1	2	1	2	1	3	0	1	1	2	2	1	3	2	1	3
Aquilegia coerulea	Aquca_005_00641.1	1	2	2	1	2	2	1	1	1	2	4	1	2	1	2	2	1	1	1	1	1	1	2	3	1	2	1	1	2
Aquilegia coerulea	Aquca_006_00001.1	1	1	1	1	1	1	1	10	4	1	0	1	1	1	1	1	1	1	1	2	1	1	3	1	1	1	1	1	1
Aquilegia coerulea	Aquca_006_00002.1	1	0	0	0	0	0	0	0	0	0	0	0	0	0	0	0	0	0	0	0	0	0	0	0	0	0	0	0	0
Aquilegia coerulea	Aquca_006_00007.1	1	0	0	0	0	0	0	0	0	0	0	0	0	0	0	0	0	0	0	0	0	0	0	0	0	0	0	0	0
Aquilegia coerulea	Aquca_006_00008.1	1	0	0	0	0	0	0	0	0	0	0	0	0	0	0	0	0	0	0	0	0	0	0	0	0	0	0	0	0
Aquilegia coerulea	Aquca_006_00017.1	1	0	0	0	0	0	0	0	0	0	0	0	0	0	0	0	0	0	0	0	0	0	0	0	0	0	0	0	0
Aquilegia coerulea	Aquca_006_00027.1	1	0	0	0	0	0	0	0	0	0	0	0	0	0	0	0	0	0	0	0	0	0	0	0	0	0	0	0	0
Aquilegia coerulea	Aquca_006_00032.1	1	2	2	1	4	2	1	1	1	1	1	2	2	2	2	1	1	1	4	2	1	2	2	2	1	2	2	1	2
Aquilegia coerulea	Aquca_006_00035.1	1	1	1	2	1	1	2	1	1	1	1	1	2	4	3	1	3	2	2	1	2	1	1	1	1	1	1	1	1
Aquilegia coerulea	Aquca_006_00036.1	1	0	0	0	0	0	0	0	0	0	0	0	0	0	0	0	0	0	0	0	0	0	0	0	0	0	0	0	0
Aquilegia coerulea	Aquca_006_00042.1	1	0	0	0	0	0	0	1	0	0	1	1	0	1	2	2	0	0	2	1	1	0	0	1	0	0	2	0	0
Aquilegia coerulea	Aquca_006_00047.1	1	0	0	1	0	0	1	3	2	0	2	2	5	8	3	1	0	3	3	3	3	0	0	3	0	0	3	1	0
Aquilegia coerulea	Aquca_006_00054.1	1	1	1	1	1	1	1	1	1	1	0	1	2	1	1	1	1	1	2	1	1	0	1	1	1	1	1	1	1
Aquilegia coerulea	Aquca_006_00063.1	1	0	0	0	0	0	0	0	0	0	0	0	0	0	0	0	0	0	0	0	0	0	0	0	0	0	0	0	0
Aquilegia coerulea	Aquca_006_00065.1	1	0	0	0	0	0	0	0	0	0	0	0	0	0	0	0	0	0	0	0	0	0	0	0	0	0	0	0	0
Aquilegia coerulea	Aquca_006_00075.1	1	1	1	1	1	1	1	1	1	1	1	1	1	1	1	1	1	1	1	1	3	0	1	1	1	1	1	1	1
Aquilegia coerulea	Aquca_006_00076.1	1	0	0	0	0	0	0	0	0	0	0	0	0	0	0	0	0	0	0	0	0	0	0	0	0	0	0	0	0
Aquilegia coerulea	Aquca_006_00080.1	1	1	1	1	1	1	1	1	2	1	1	1	1	1	1	1	2	1	1	1	1	2	2	0	2	1	2	1	1
Aquilegia coerulea	Aquca_006_00095.1	1	2	3	1	3	2	3	1	1	1	2	2	2	4	2	2	1	2	2	2	2	1	3	2	1	2	2	8	1
Aquilegia coerulea	Aquca_006_00102.1	1	0	0	0	0	0	0	0	0	0	0	0	0	0	0	0	0	0	0	0	0	0	0	0	0	0	0	0	0
Aquilegia coerulea	Aquca_006_00104.1	1	0	0	0	0	0	0	0	0	0	0	0	0	0	0	0	0	0	0	0	0	0	0	0	0	0	0	0	0
Aquilegia coerulea	Aquca_006_00109.1	1	0	0	0	0	0	0	0	0	0	0	0	0	0	0	0	0	0	0	0	0	0	0	0	0	0	0	0	0
Aquilegia coerulea	Aquca_006_00130.1	1	0	0	0	0	0	0	0	0	0	0	0	0	0	0	0	0	0	0	0	0	0	0	0	0	0	0	0	0
Aquilegia coerulea	Aquca_006_00137.1	1	1	1	1	2	1	1	1	1	1	1	1	2	1	1	1	1	1	1	1	1	1	1	1	1	1	1	1	1
Aquilegia coerulea	Aquca_006_00140.1	1	1	1	1	2	1	1	1	1	1	1	2	4	2	1	2	1	2	2	1	1	1	2	0	1	1	1	1	1
Aquilegia coerulea	Aquca_006_00142.1	1	0	0	0	0	0	0	0	0	0	0	0	0	0	0	0	0	0	0	0	0	0	0	0	0	0	0	0	0
Aquilegia coerulea	Aquca_006_00147.1	1	0	0	0	0	0	0	0	0	0	0	0	0	0	0	0	0	0	0	0	0	0	0	0	0	0	0	0	0
Aquilegia coerulea	Aquca_006_00148.1	1	0	0	0	0	0	1	1	1	2	1	2	0	3	1	0	0	0	3	2	1	1	1	1	0	1	2	2	0
Aquilegia coerulea	Aquca_006_00152.1	1	0	0	0	0	0	0	0	0	0	0	0	0	0	0	0	0	0	0	0	0	0	0	0	0	0	0	0	0
Aquilegia coerulea	Aquca_006_00156.1	1	1	1	1	1	1	0	1	1	1	4	1	1	0	0	1	1	1	1	1	1	1	1	1	1	1	1	1	2
Aquilegia coerulea	Aquca_006_00165.1	1	2	2	1	6	2	1	1	1	1	1	3	2	1	2	1	2	1	2	1	2	1	2	2	3	1	1	1	2
Aquilegia coerulea	Aquca_006_00166.1	1	0	1	0	0	0	0	0	0	3	0	0	0	0	0	0	45	0	0	0	0	0	22	0	0	0	0	0	0
Aquilegia coerulea	Aquca_006_00167.1	1	3	3	1	4	3	1	1	1	2	1	3	4	4	4	2	1	4	4	2	2	1	4	4	2	3	2	3	2
Aquilegia coerulea	Aquca_006_00178.1	1	3	3	1	5	3	1	1	1	1	1	1	4	2	2	0	1	2	3	1	1	1	2	1	3	3	1	1	1
Aquilegia coerulea	Aquca_006_00183.1	1	2	2	1	2	2	1	1	1	1	1	1	4	5	2	1	1	2	2	1	1	1	2	2	1	1	1	1	2
Aquilegia coerulea	Aquca_006_00188.1	1	0	0	0	0	0	0	0	0	0	0	0	0	0	0	0	0	0	0	0	0	0	0	0	0	0	0	0	0
Aquilegia coerulea	Aquca_006_00190.1	1	0	0	0	0	0	0	0	0	0	0	0	0	0	0	0	0	0	0	0	0	0	0	0	0	0	0	0	0
Aquilegia coerulea	Aquca_006_00191.1	1	4	2	5	0	0	2	0	0	1	1	0	4	6	0	2	7	1	0	0	8	3	6	3	1	4	2	1	3
Aquilegia coerulea	Aquca_006_00192.1	1	3	1	3	2	0	2	0	0	1	0	0	1	3	2	0	3	4	2	0	3	1	6	1	2	1	1	1	5
Aquilegia coerulea	Aquca_006_00194.1	1	1	1	1	1	1	1	1	1	1	2	1	1	1	2	1	1	1	2	1	1	1	1	0	1	1	1	2	1
Aquilegia coerulea	Aquca_006_00196.1	1	3	3	1	3	2	2	1	1	1	3	4	3	2	1	1	1	3	2	2	1	2	3	2	1	3	1	1	2
Aquilegia coerulea	Aquca_006_00206.1	1	1	1	1	1	1	1	1	1	1	1	1	1	1	1	1	2	1	2	1	1	1	1	1	1	1	1	1	1
Aquilegia coerulea	Aquca_006_00207.1	1	1	1	1	1	1	1	1	1	1	3	1	1	1	1	1	2	1	1	0	1	1	1	1	1	1	1	1	1
Aquilegia coerulea	Aquca_006_00212.1	1	1	1	0	1	1	1	2	1	1	1	1	2	1	1	1	0	1	1	0	0	0	1	0	0	1	1	1	0
Aquilegia coerulea	Aquca_006_00215.1	1	0	0	0	0	0	0	0	0	0	0	0	0	0	0	0	0	0	0	0	0	0	0	0	0	0	0	0	0
Aquilegia coerulea	Aquca_006_00219.1	1	0	0	0	0	0	0	0	0	0	0	0	0	0	0	0	0	0	0	0	0	0	0	0	0	0	0	0	0
Aquilegia coerulea	Aquca_006_00220.1	1	1	1	1	2	1	2	2	2	2	1	3	4	6	3	2	2	2	3	2	2	2	2	2	2	1	2	2	3
Aquilegia coerulea	Aquca_006_00223.1	1	0	0	0	0	0	0	0	0	0	0	0	0	0	0	0	0	0	0	0	0	0	0	0	0	0	0	0	0
Aquilegia coerulea	Aquca_006_00224.1	1	1	1	1	1	1	0	1	0	1	1	1	1	7	1	1	1	1	2	1	1	1	1	1	1	1	1	1	1
Aquilegia coerulea	Aquca_006_00233.1	1	3	4	3	1	3	2	1	1	1	3	2	4	5	3	4	4	2	2	2	2	4	3	3	4	3	2	2	6
Aquilegia coerulea	Aquca_006_00236.1	1	0	0	0	0	0	0	0	0	0	0	0	0	0	0	0	0	0	0	0	0	0	0	0	0	0	0	0	0
Aquilegia coerulea	Aquca_006_00237.1	1	0	0	0	0	0	0	0	0	0	0	0	0	0	0	0	0	0	0	0	0	0	0	0	0	0	0	0	0
Aquilegia coerulea	Aquca_006_00238.1	1	0	0	0	0	0	0	0	0	0	0	0	0	0	0	0	0	0	0	0	0	0	0	0	0	0	0	0	0
Aquilegia coerulea	Aquca_006_00242.1	1	0	0	0	0	0	0	0	0	0	0	0	0	0	0	0	0	0	0	0	0	0	0	0	0	0	0	0	0
Aquilegia coerulea	Aquca_006_00254.1	1	0	0	0	0	0	0	0	0	0	0	0	0	0	0	0	0	0	0	0	0	0	0	0	0	0	0	0	0
Aquilegia coerulea	Aquca_006_00260.1	1	0	0	0	0	0	0	0	0	0	0	0	0	0	0	0	0	0	0	0	0	0	0	0	0	0	0	0	0
Aquilegia coerulea	Aquca_006_00261.1	1	0	0	0	0	0	0	0	0	0	0	0	0	0	0	0	0	0	0	0	0	0	0	0	0	0	0	0	0
Aquilegia coerulea	Aquca_006_00269.1	1	1	1	2	1	1	1	1	1	1	2	1	3	2	1	1	3	3	2	1	1	2	2	2	3	1	3	1	1
Aquilegia coerulea	Aquca_006_00271.1	1	3	3	1	3	3	2	2	2	2	2	2	6	4	3	2	1	2	4	2	2	1	3	3	1	3	2	2	2
Aquilegia coerulea	Aquca_006_00272.1	1	0	0	0	0	0	0	0	0	0	0	0	0	0	0	0	0	0	0	0	0	0	0	0	0	0	0	0	0
Aquilegia coerulea	Aquca_006_00273.1	1	0	0	0	0	0	0	0	0	0	0	0	0	0	0	0	0	0	0	0	0	0	0	0	0	0	0	0	0
Aquilegia coerulea	Aquca_006_00274.1	1	0	0	0	0	0	0	0	0	0	0	0	0	0	0	0	0	0	0	0	0	0	0	0	0	0	0	0	0
Aquilegia coerulea	Aquca_006_00277.1	1	0	0	0	0	0	0	0	0	0	0	0	0	0	0	0	0	0	0	0	0	0	0	0	0	0	0	0	0
Aquilegia coerulea	Aquca_006_00279.1	1	1	1	1	1	1	2	1	1	1	1	1	1	1	1	1	1	1	1	1	1	1	1	0	1	1	1	1	1
Aquilegia coerulea	Aquca_006_00284.1	1	1	1	1	1	0	1	0	1	0	0	0	0	0	0	2	1	1	1	0	1	1	1	1	1	0	1	1	1
Aquilegia coerulea	Aquca_006_00292.1	1	0	0	0	0	0	0	0	0	0	0	0	0	0	0	0	0	0	0	0	0	0	0	0	0	0	0	0	0
Aquilegia coerulea	Aquca_006_00298.1	1	0	0	0	0	0	0	0	0	0	0	0	0	0	0	0	0	0	0	0	0	0	0	0	0	0	0	0	0
Aquilegia coerulea	Aquca_006_00302.1	1	0	0	0	0	0	0	0	0	0	0	0	0	0	0	0	0	0	0	0	0	0	0	0	0	0	0	0	0
Aquilegia coerulea	Aquca_006_00307.1	1	1	1	1	1	1	1	1	1	0	2	0	2	1	2	0	1	1	1	1	2	1	1	1	1	1	1	2	1
Aquilegia coerulea	Aquca_006_00309.1	1	1	1	1	1	1	2	1	1	1	1	1	1	1	1	1	1	2	2	1	1	1	1	1	1	1	1	1	1
Aquilegia coerulea	Aquca_006_00315.1	1	0	0	0	0	0	0	0	0	0	0	0	0	0	0	0	0	0	0	0	0	0	0	0	0	0	0	0	0
Aquilegia coerulea	Aquca_006_00319.1	1	1	1	1	1	1	1	1	1	1	2	1	1	1	1	2	2	1	2	1	1	1	1	1	1	1	1	1	1
Aquilegia coerulea	Aquca_006_00321.1	1	1	1	1	4	1	1	1	1	1	1	1	2	1	3	2	1	1	1	1	1	1	0	1	1	1	1	1	1
Aquilegia coerulea	Aquca_006_00327.1	1	2	2	1	2	2	1	1	1	2	1	1	3	4	2	1	1	2	2	2	1	1	3	2	2	2	2	1	0
Aquilegia coerulea	Aquca_006_00330.1	1	1	1	2	2	1	2	1	1	1	1	1	0	1	1	1	1	1	1	1	1	1	1	1	1	1	1	1	1
Aquilegia coerulea	Aquca_006_00339.1	1	1	1	1	2	1	1	1	1	1	1	3	2	1	1	1	1	1	2	1	1	2	1	0	2	1	1	2	5
Aquilegia coerulea	Aquca_006_00346.1	1	1	1	1	2	1	0	1	1	0	1	0	1	4	2	1	1	2	1	2	1	1	1	0	1	1	1	1	2
Aquilegia coerulea	Aquca_006_00347.1	1	5	3	1	2	3	2	1	2	0	1	1	5	4	4	0	1	2	5	3	3	2	2	3	1	2	3	0	1
Aquilegia coerulea	Aquca_006_00350.1	1	0	0	0	0	0	0	0	0	0	0	0	0	0	0	0	0	0	0	0	0	0	0	0	0	0	0	0	0
Aquilegia coerulea	Aquca_006_00351.1	1	0	0	0	0	0	0	0	0	0	0	0	0	0	0	0	0	0	0	0	0	0	0	0	0	0	0	0	0
Aquilegia coerulea	Aquca_006_00352.1	1	1	1	1	1	1	1	1	1	1	1	2	5	1	1	2	1	2	1	1	2	1	1	1	1	1	1	3	1
Aquilegia coerulea	Aquca_006_00356.1	1	2	1	2	1	1	4	1	1	1	1	1	3	1	1	1	1	4	2	2	1	1	3	0	1	1	1	1	14
Aquilegia coerulea	Aquca_006_00361.1	1	1	1	1	1	1	2	1	1	1	1	1	8	1	2	1	1	1	1	1	1	1	2	0	1	1	1	2	1
Aquilegia coerulea	Aquca_006_00363.1	1	0	0	0	0	0	0	0	0	0	0	0	0	0	0	0	0	0	0	0	0	0	0	0	0	0	0	0	0
Aquilegia coerulea	Aquca_006_00369.1	1	0	0	0	0	0	0	0	0	0	0	0	0	0	0	0	0	0	0	0	0	0	0	0	0	0	0	0	0
Aquilegia coerulea	Aquca_006_00377.1	1	0	0	0	0	0	0	0	0	0	0	0	0	0	0	0	0	0	0	0	0	0	0	0	0	0	0	0	0
Aquilegia coerulea	Aquca_006_00382.1	1	0	0	0	0	0	0	0	0	0	0	0	0	0	0	0	0	0	0	0	0	0	0	0	0	0	0	0	0
Aquilegia coerulea	Aquca_006_00385.1	1	0	0	0	0	0	0	0	0	0	0	0	0	0	0	0	0	0	0	0	0	0	0	0	0	0	0	0	0
Aquilegia coerulea	Aquca_006_00393.1	1	0	0	0	0	0	1	0	0	0	0	0	0	2	2	0	0	0	0	0	1	0	0	0	0	0	1	0	0
Aquilegia coerulea	Aquca_006_00396.1	1	0	0	0	0	0	0	0	0	0	0	0	0	0	0	0	0	0	0	0	0	0	0	0	0	0	0	0	0
Aquilegia coerulea	Aquca_006_00409.1	1	0	0	0	0	0	0	0	0	0	0	0	0	0	0	0	0	0	0	0	0	0	0	0	0	0	0	0	0
Aquilegia coerulea	Aquca_006_00410.1	1	1	1	1	1	0	1	1	1	1	1	1	1	1	1	1	1	2	1	1	1	1	1	1	2	1	1	1	1
Aquilegia coerulea	Aquca_006_00418.1	1	0	0	0	0	0	0	0	0	0	0	0	0	0	0	0	0	0	0	0	0	0	0	0	0	0	0	0	0
Aquilegia coerulea	Aquca_006_00423.1	1	1	1	1	2	1	3	1	1	1	1	0	1	1	1	1	1	1	1	1	1	1	1	1	1	1	1	1	1
Aquilegia coerulea	Aquca_006_00426.1	1	1	1	1	1	1	1	1	1	1	2	1	2	1	1	1	1	1	1	1	1	1	1	1	1	1	1	1	0
Aquilegia coerulea	Aquca_006_00428.1	1	0	0	0	0	0	0	0	0	0	0	0	0	0	0	0	0	0	0	0	0	0	0	0	0	0	0	0	0
Aquilegia coerulea	Aquca_006_00433.1	1	1	1	1	0	1	1	1	1	1	1	1	0	1	1	1	0	1	1	1	0	1	1	1	1	1	1	1	2
Aquilegia coerulea	Aquca_006_00434.1	1	1	1	0	1	1	1	4	0	1	1	1	3	2	2	1	0	1	2	1	1	0	1	1	0	0	1	1	0
Aquilegia coerulea	Aquca_006_00435.1	1	1	1	1	3	1	0	1	1	1	1	0	1	1	1	1	1	1	2	1	1	1	2	3	1	1	1	1	1
Aquilegia coerulea	Aquca_006_00445.1	1	1	1	1	2	1	0	1	1	1	1	1	1	2	1	1	1	1	2	1	1	1	1	2	1	1	2	1	1
Aquilegia coerulea	Aquca_006_00448.1	1	1	1	1	1	1	1	1	1	1	1	2	1	1	2	3	1	1	1	1	1	1	1	1	1	2	1	1	2
Aquilegia coerulea	Aquca_006_00451.1	1	0	0	0	0	0	0	0	0	0	0	0	0	0	0	0	0	0	0	0	0	0	0	0	0	0	0	0	0
Aquilegia coerulea	Aquca_006_00458.1	1	0	0	0	0	0	0	0	0	0	0	0	0	0	0	0	0	0	0	0	0	0	0	0	0	0	0	0	0
Aquilegia coerulea	Aquca_006_00461.1	1	1	1	1	3	1	1	1	1	1	2	1	2	1	2	1	1	1	1	1	1	1	1	1	2	1	1	2	1
Aquilegia coerulea	Aquca_006_00462.1	1	1	1	1	1	2	1	1	1	1	1	0	1	1	1	1	1	1	2	1	1	1	1	1	1	1	1	1	1
Aquilegia coerulea	Aquca_006_00475.1	1	0	0	0	0	0	0	0	0	0	0	0	0	0	0	0	0	0	0	0	0	0	0	0	0	0	0	0	0
Aquilegia coerulea	Aquca_006_00477.1	1	0	0	0	0	0	0	0	0	0	0	0	0	0	0	0	0	0	0	0	0	0	0	0	0	0	0	0	0
Aquilegia coerulea	Aquca_007_00007.1	1	1	1	1	1	1	0	1	1	0	1	1	2	1	1	1	1	1	1	1	1	1	1	1	1	1	1	1	1
Aquilegia coerulea	Aquca_007_00009.1	1	2	2	2	3	2	1	2	1	1	4	1	3	1	1	2	2	1	2	1	1	3	2	1	2	2	1	1	2
Aquilegia coerulea	Aquca_007_00011.1	1	1	1	1	3	2	1	1	1	1	2	1	2	1	1	1	1	1	2	1	1	1	1	1	1	1	1	1	1
Aquilegia coerulea	Aquca_007_00015.1	1	3	2	2	2	3	2	2	2	1	1	1	4	3	2	1	2	2	3	3	2	1	4	4	1	1	2	3	2
Aquilegia coerulea	Aquca_007_00030.1	1	1	1	1	1	1	1	1	1	1	1	1	1	1	1	1	1	2	1	1	2	1	1	1	1	1	1	1	1
Aquilegia coerulea	Aquca_007_00034.1	1	1	1	0	1	1	2	1	1	0	1	1	3	2	2	1	0	2	2	1	1	0	2	2	0	1	1	0	0
Aquilegia coerulea	Aquca_007_00038.1	1	0	0	0	0	0	0	0	0	0	0	0	0	0	0	0	0	0	0	0	0	0	0	0	0	0	0	0	0
Aquilegia coerulea	Aquca_007_00041.1	1	1	1	1	1	1	2	2	1	1	1	1	2	1	1	1	1	1	2	1	1	1	1	1	1	1	2	1	1
Aquilegia coerulea	Aquca_007_00045.1	1	0	0	0	0	0	0	0	0	0	0	0	0	0	0	0	0	1	0	0	0	0	0	0	0	0	0	0	0
Aquilegia coerulea	Aquca_007_00047.1	1	2	2	1	3	2	1	1	1	2	1	1	2	5	2	2	1	1	2	1	1	1	2	1	1	2	1	1	2
Aquilegia coerulea	Aquca_007_00048.1	1	1	1	1	2	1	1	1	1	1	1	1	2	1	2	0	1	2	2	1	1	2	1	1	1	1	1	1	1
Aquilegia coerulea	Aquca_007_00058.1	1	1	1	0	0	1	1	1	1	0	1	1	4	0	2	1	0	2	2	1	1	0	1	1	0	1	1	1	0
Aquilegia coerulea	Aquca_007_00063.1	1	2	1	0	2	2	1	1	1	0	1	0	1	3	1	1	0	1	2	1	1	0	1	1	0	2	1	0	0
Aquilegia coerulea	Aquca_007_00064.1	1	1	0	0	0	0	0	1	2	1	0	1	2	3	1	0	0	1	1	1	1	0	1	1	0	1	1	0	0
Aquilegia coerulea	Aquca_007_00065.1	1	2	1	2	2	1	1	1	1	1	1	1	2	1	2	1	1	1	2	1	1	1	1	1	1	2	2	1	1
Aquilegia coerulea	Aquca_007_00068.1	1	1	1	1	1	1	1	1	0	1	0	1	2	1	1	2	1	1	2	1	1	1	1	1	1	1	1	0	1
Aquilegia coerulea	Aquca_007_00070.1	1	1	1	1	2	1	1	1	1	1	1	1	2	1	1	1	1	1	2	1	1	1	1	1	1	1	2	1	1
Aquilegia coerulea	Aquca_007_00079.1	1	0	0	0	0	0	0	0	0	0	0	0	0	0	0	0	0	0	0	0	0	0	0	0	0	0	0	0	0
Aquilegia coerulea	Aquca_007_00085.1	1	0	0	0	0	0	0	0	0	0	0	0	0	0	0	0	0	0	0	0	0	0	0	0	0	0	0	0	0
Aquilegia coerulea	Aquca_007_00090.1	1	1	1	0	1	1	1	1	1	0	1	1	1	1	1	1	0	1	1	1	1	0	1	1	0	1	1	0	0
Aquilegia coerulea	Aquca_007_00091.1	1	1	1	1	2	1	4	1	5	2	2	2	3	1	6	2	1	1	2	2	2	1	2	1	1	1	1	4	3
Aquilegia coerulea	Aquca_007_00092.1	1	0	0	0	0	0	0	0	0	0	0	0	0	0	0	0	0	0	0	0	0	0	0	0	0	0	0	0	0
Aquilegia coerulea	Aquca_007_00093.1	1	0	0	0	0	0	0	0	0	0	0	0	0	0	0	0	0	0	0	0	0	0	0	0	0	0	0	0	0
Aquilegia coerulea	Aquca_007_00094.1	1	1	1	1	2	1	1	1	1	1	1	2	2	1	1	1	1	1	1	1	1	1	1	1	1	1	1	1	1
Aquilegia coerulea	Aquca_007_00097.1	1	0	0	0	0	0	0	0	0	0	0	0	0	0	0	0	0	0	0	0	0	0	0	0	0	0	0	0	0
Aquilegia coerulea	Aquca_007_00101.1	1	2	1	5	2	1	1	1	1	1	1	1	4	3	1	1	1	1	2	1	1	1	1	1	1	1	1	2	6
Aquilegia coerulea	Aquca_007_00102.1	1	0	0	0	0	0	1	1	1	1	0	1	1	2	1	3	1	2	2	1	2	3	1	1	2	0	1	1	2
Aquilegia coerulea	Aquca_007_00108.1	1	4	3	1	5	2	1	1	1	1	1	1	4	1	2	1	1	2	2	1	1	1	6	2	1	3	1	1	2
Aquilegia coerulea	Aquca_007_00111.1	1	1	1	1	1	1	1	1	1	1	0	3	1	1	1	0	1	2	1	2	1	1	1	1	1	2	1	1	1
Aquilegia coerulea	Aquca_007_00121.1	1	1	1	0	1	1	0	1	0	1	1	1	0	2	1	1	0	0	1	1	0	0	1	1	0	1	1	1	0
Aquilegia coerulea	Aquca_007_00130.1	1	1	1	1	2	2	1	4	2	2	2	2	2	3	3	2	3	1	2	3	1	2	1	1	1	1	1	4	1
Aquilegia coerulea	Aquca_007_00131.1	1	0	0	0	0	0	0	0	0	0	0	0	0	0	0	0	0	0	0	0	0	0	0	0	0	0	0	0	0
Aquilegia coerulea	Aquca_007_00135.1	1	1	1	1	1	1	1	1	1	1	1	2	3	1	1	1	1	1	2	1	1	1	2	3	1	1	1	1	1
Aquilegia coerulea	Aquca_007_00138.1	1	0	0	0	0	0	0	0	0	0	0	0	0	0	0	0	0	0	0	0	0	0	0	0	0	0	0	0	0
Aquilegia coerulea	Aquca_007_00145.1	1	1	1	1	1	1	1	1	1	1	1	1	2	1	1	1	2	1	1	1	1	1	1	1	1	1	2	1	1
Aquilegia coerulea	Aquca_007_00157.1	1	1	1	1	2	1	1	1	2	1	0	1	2	1	1	1	1	1	3	1	1	0	1	1	1	1	1	1	1
Aquilegia coerulea	Aquca_007_00167.1	1	2	1	1	2	1	1	4	2	1	5	1	1	3	1	1	1	1	2	1	1	1	1	1	1	1	1	1	1
Aquilegia coerulea	Aquca_007_00168.1	1	0	0	0	0	0	0	0	0	0	0	0	0	0	0	0	0	0	0	0	0	0	0	0	0	0	0	0	0
Aquilegia coerulea	Aquca_007_00173.1	1	1	1	1	1	1	1	1	1	1	1	1	1	3	1	1	2	1	1	2	1	1	1	1	1	1	2	0	1
Aquilegia coerulea	Aquca_007_00176.1	1	0	0	0	0	0	0	0	0	0	0	0	0	0	0	0	0	0	0	0	0	0	0	0	0	0	0	0	0
Aquilegia coerulea	Aquca_007_00197.1	1	0	0	0	0	0	0	0	0	0	0	0	0	0	0	0	0	0	0	0	0	0	0	0	0	0	0	0	0
Aquilegia coerulea	Aquca_007_00202.1	1	1	1	0	2	1	1	1	2	1	1	0	0	2	0	0	0	1	2	1	1	2	0	0	1	1	1	1	0
Aquilegia coerulea	Aquca_007_00203.1	1	1	1	1	1	2	1	1	1	1	1	1	2	1	1	1	1	1	2	1	1	1	1	2	1	1	1	1	1
Aquilegia coerulea	Aquca_007_00208.1	1	2	2	1	3	1	1	1	1	1	1	1	2	1	1	1	1	3	1	1	1	1	1	1	1	2	1	1	2
Aquilegia coerulea	Aquca_007_00231.1	1	0	0	0	0	1	0	0	0	0	0	0	0	0	0	0	0	0	0	0	0	0	0	0	0	0	0	0	0
Aquilegia coerulea	Aquca_007_00232.1	1	0	0	0	0	0	0	0	0	0	0	0	0	0	0	0	0	0	0	0	0	0	0	0	0	0	0	0	0
Aquilegia coerulea	Aquca_007_00237.1	1	1	1	2	1	1	1	1	1	1	1	1	1	2	2	5	1	2	5	1	1	2	1	1	2	2	1	1	2
Aquilegia coerulea	Aquca_007_00258.1	1	1	1	1	2	1	1	1	1	1	1	1	2	2	1	2	1	1	1	1	1	1	1	1	1	1	1	1	1
Aquilegia coerulea	Aquca_007_00259.1	1	0	0	0	0	0	0	0	0	0	0	0	0	0	0	0	0	0	0	0	0	0	0	0	0	0	0	0	0
Aquilegia coerulea	Aquca_007_00276.1	1	0	0	0	0	0	0	0	0	0	0	0	0	0	0	0	0	0	0	0	0	0	0	0	0	0	0	0	0
Aquilegia coerulea	Aquca_007_00284.1	1	1	1	1	0	2	0	1	1	1	1	1	2	2	1	1	1	1	1	1	0	1	1	1	0	0	1	1	0
Aquilegia coerulea	Aquca_007_00285.1	1	0	0	0	0	0	0	0	0	0	0	0	0	0	0	0	0	0	0	0	0	0	0	0	0	0	0	0	0
Aquilegia coerulea	Aquca_007_00287.1	1	0	0	0	0	0	0	0	0	0	0	0	0	0	0	0	0	0	0	0	0	0	0	0	0	0	0	0	0
Aquilegia coerulea	Aquca_007_00288.1	1	2	2	1	2	2	0	0	0	1	1	2	0	0	0	1	0	0	0	3	0	1	1	1	1	1	0	0	2
Aquilegia coerulea	Aquca_007_00289.1	1	2	3	2	3	2	1	1	2	1	1	1	2	1	1	1	1	1	0	1	1	1	2	2	2	2	2	1	1
Aquilegia coerulea	Aquca_007_00294.1	1	2	1	1	1	1	1	1	1	1	1	1	3	1	1	1	1	1	1	1	1	2	1	0	1	2	1	1	1
Aquilegia coerulea	Aquca_007_00312.1	1	0	0	0	0	0	0	0	0	0	0	0	0	0	0	0	0	0	0	0	0	0	0	0	0	0	0	0	0
Aquilegia coerulea	Aquca_007_00327.1	1	1	1	1	2	2	1	1	1	1	1	3	2	2	2	1	1	2	1	2	1	1	1	2	1	1	1	1	2
Aquilegia coerulea	Aquca_007_00332.1	1	1	1	1	1	1	1	1	1	1	1	1	2	2	1	1	1	1	2	1	1	1	1	1	1	1	1	1	2
Aquilegia coerulea	Aquca_007_00335.1	1	1	1	1	1	1	1	1	1	1	1	1	2	1	2	1	1	1	2	1	1	2	1	1	1	2	1	1	1
Aquilegia coerulea	Aquca_007_00337.1	1	1	1	1	1	1	1	1	1	1	1	1	1	1	1	1	1	1	1	1	2	1	2	2	2	1	1	1	1
Aquilegia coerulea	Aquca_007_00339.1	1	0	0	0	0	0	0	0	0	0	0	0	0	0	0	0	0	0	0	0	0	0	0	0	0	0	0	0	0
Aquilegia coerulea	Aquca_007_00350.1	1	1	1	1	2	1	1	1	1	1	1	1	2	1	1	2	1	1	2	1	1	1	3	1	2	1	1	1	1
Aquilegia coerulea	Aquca_007_00354.1	1	1	1	1	1	1	0	1	1	1	1	1	1	1	1	1	1	1	1	2	1	1	1	1	1	1	1	0	1
Aquilegia coerulea	Aquca_007_00355.1	1	0	0	0	0	0	1	1	1	1	1	1	1	1	2	1	1	1	2	0	1	0	1	0	1	1	1	1	0
Aquilegia coerulea	Aquca_007_00356.1	1	0	0	0	0	0	0	0	0	0	0	0	0	0	0	0	0	0	0	0	0	0	0	0	0	0	0	0	0
Aquilegia coerulea	Aquca_007_00362.1	1	1	1	1	3	1	0	1	1	1	1	1	1	3	2	2	1	1	2	1	1	1	1	1	1	1	1	1	2
Aquilegia coerulea	Aquca_007_00363.1	1	0	0	0	0	0	0	0	0	0	0	0	0	0	0	0	0	0	0	0	0	0	0	0	0	0	0	0	0
Aquilegia coerulea	Aquca_007_00364.1	1	0	0	0	0	0	0	0	0	0	0	0	0	0	0	0	0	0	0	0	0	0	0	0	0	0	0	0	0
Aquilegia coerulea	Aquca_007_00366.1	1	2	2	1	5	2	1	1	1	1	1	2	2	3	2	2	3	1	1	1	1	2	2	2	1	2	2	1	2
Aquilegia coerulea	Aquca_007_00372.1	1	0	0	0	0	0	0	0	0	0	0	0	0	0	0	0	0	0	0	0	0	0	0	0	0	0	0	0	0
Aquilegia coerulea	Aquca_007_00375.1	1	0	0	0	0	0	0	0	0	0	0	0	0	0	0	0	0	0	0	0	0	0	0	0	0	0	0	0	0
Aquilegia coerulea	Aquca_007_00376.1	1	0	0	0	0	0	0	0	0	0	0	0	0	0	0	0	0	0	0	0	0	0	0	0	0	0	0	0	0
Aquilegia coerulea	Aquca_007_00380.1	1	0	0	0	0	0	0	0	0	0	0	0	0	0	0	0	0	0	0	0	0	0	0	0	0	0	0	0	0
Aquilegia coerulea	Aquca_007_00389.1	1	1	1	1	1	1	2	1	1	1	1	1	1	1	1	1	1	1	3	1	1	1	1	1	1	1	1	1	1
Aquilegia coerulea	Aquca_007_00390.1	1	0	0	0	0	0	0	0	0	0	0	0	0	0	0	0	0	0	0	0	0	0	0	0	0	0	0	0	0
Aquilegia coerulea	Aquca_007_00391.1	1	1	1	1	2	1	1	1	1	1	1	1	2	2	2	2	1	1	1	1	2	1	2	1	2	1	1	1	3
Aquilegia coerulea	Aquca_007_00392.1	1	2	2	0	2	0	1	2	2	2	2	0	1	1	0	2	0	1	2	1	2	0	1	1	0	2	1	1	0
Aquilegia coerulea	Aquca_007_00394.1	1	1	1	1	2	1	1	1	1	1	1	1	0	1	1	1	1	1	1	1	1	0	1	1	1	1	1	1	1
Aquilegia coerulea	Aquca_007_00396.1	1	1	1	1	1	1	1	1	1	1	1	1	2	1	1	1	1	1	2	2	1	1	1	1	1	1	1	1	1
Aquilegia coerulea	Aquca_007_00398.1	1	3	2	1	2	2	2	2	2	1	1	2	4	3	4	1	1	2	3	2	2	1	2	2	1	2	2	2	0
Aquilegia coerulea	Aquca_007_00419.1	1	0	0	0	0	0	0	0	0	0	0	0	0	0	0	0	0	0	0	0	0	0	0	0	0	0	0	0	0
Aquilegia coerulea	Aquca_007_00430.1	1	1	1	2	1	1	2	1	1	1	1	1	4	3	3	1	1	2	4	1	2	2	2	0	1	1	1	1	3
Aquilegia coerulea	Aquca_007_00431.1	1	0	0	0	0	0	0	0	0	0	0	0	0	0	0	0	0	0	0	0	0	0	0	0	0	0	0	0	0
Aquilegia coerulea	Aquca_007_00459.1	1	1	1	1	1	1	3	1	1	1	1	2	3	1	1	1	2	1	1	2	2	1	1	2	1	2	1	1	1
Aquilegia coerulea	Aquca_007_00472.1	1	1	1	1	2	1	1	1	1	1	2	1	2	1	1	1	0	1	1	1	1	1	1	0	1	1	1	0	1
Aquilegia coerulea	Aquca_007_00477.1	1	1	1	1	1	1	1	1	1	1	6	1	3	1	1	1	1	1	2	1	1	0	1	1	1	2	1	1	2
Aquilegia coerulea	Aquca_007_00482.1	1	2	1	2	1	2	1	1	0	1	2	1	2	1	1	1	2	3	1	1	1	1	1	1	1	1	1	1	2
Aquilegia coerulea	Aquca_007_00484.1	1	2	2	4	3	2	2	1	3	2	2	2	3	2	3	2	8	3	2	2	2	3	3	3	4	3	2	2	4
Aquilegia coerulea	Aquca_007_00492.1	1	0	0	0	0	0	0	0	0	0	0	0	0	0	0	0	0	0	0	0	0	0	0	0	0	0	0	0	0
Aquilegia coerulea	Aquca_007_00493.1	1	0	0	0	0	0	0	0	0	0	0	0	0	0	0	0	0	0	0	0	0	0	0	0	0	0	0	0	0
Aquilegia coerulea	Aquca_007_00495.1	1	0	0	0	0	0	0	0	0	0	0	0	0	0	0	0	0	0	0	0	0	0	0	0	0	0	0	0	0
Aquilegia coerulea	Aquca_007_00500.1	1	1	1	1	1	1	1	1	1	1	1	1	2	1	1	1	1	2	2	1	1	1	1	1	1	1	1	2	1
Aquilegia coerulea	Aquca_007_00501.1	1	0	0	0	0	0	0	0	0	0	0	0	0	0	0	0	0	0	0	0	0	0	0	0	0	0	0	0	0
Aquilegia coerulea	Aquca_007_00502.1	1	0	0	0	0	0	0	0	0	0	0	0	0	0	0	0	0	0	0	0	0	0	0	0	0	0	0	0	0
Aquilegia coerulea	Aquca_007_00505.1	1	1	1	0	1	1	1	1	0	1	2	1	0	1	2	0	0	0	0	1	1	0	1	1	0	1	1	0	0
Aquilegia coerulea	Aquca_007_00510.1	1	2	2	1	1	1	1	2	2	1	1	1	1	1	1	1	1	1	1	1	2	2	2	2	1	1	1	1	1
Aquilegia coerulea	Aquca_007_00511.1	1	2	2	1	3	1	2	1	1	1	2	2	2	1	0	1	1	2	2	1	2	2	2	2	1	1	2	1	3
Aquilegia coerulea	Aquca_007_00515.1	1	0	0	0	0	0	0	0	0	0	0	0	0	0	0	0	0	0	0	0	0	0	0	0	0	0	0	0	0
Aquilegia coerulea	Aquca_007_00517.1	1	1	1	1	1	1	1	1	1	1	1	1	2	1	1	1	1	1	1	1	1	1	3	1	1	1	1	2	1
Aquilegia coerulea	Aquca_007_00519.1	1	1	1	2	1	1	2	2	2	1	1	2	1	1	2	1	3	1	2	2	1	2	2	0	2	1	1	1	2
Aquilegia coerulea	Aquca_007_00521.1	1	2	1	2	1	1	0	2	2	1	3	1	3	1	2	1	2	2	1	1	1	1	1	1	1	2	1	1	3
Aquilegia coerulea	Aquca_007_00524.1	1	0	0	0	0	0	0	0	0	0	0	0	0	0	0	0	0	0	0	0	0	0	0	0	0	0	0	0	0
Aquilegia coerulea	Aquca_007_00527.1	1	2	1	2	5	2	3	1	1	1	1	1	3	2	3	1	3	2	3	1	1	2	3	1	2	2	1	1	2
Aquilegia coerulea	Aquca_007_00533.1	1	0	0	0	0	0	0	0	0	0	0	0	0	0	0	0	0	0	0	0	0	0	0	0	0	0	0	0	0
Aquilegia coerulea	Aquca_007_00540.1	1	1	1	1	1	1	1	1	1	1	1	1	2	0	1	1	1	1	2	1	1	0	1	1	1	1	1	1	1
Aquilegia coerulea	Aquca_007_00549.1	1	1	3	0	1	0	1	2	1	0	0	0	6	3	0	0	0	4	2	0	2	1	1	0	0	2	2	0	0
Aquilegia coerulea	Aquca_007_00552.1	1	1	1	1	1	1	1	1	1	1	1	1	3	2	1	1	2	1	1	1	1	2	1	1	1	1	1	1	1
Aquilegia coerulea	Aquca_007_00553.1	1	0	0	0	0	0	0	0	0	0	0	0	0	0	0	0	0	0	0	0	0	0	0	0	0	0	0	0	0
Aquilegia coerulea	Aquca_007_00568.1	1	2	1	2	3	1	1	1	1	1	1	1	3	1	2	1	2	1	2	1	1	1	1	0	2	1	1	1	2
Aquilegia coerulea	Aquca_007_00579.1	1	0	0	1	0	0	1	0	0	0	2	0	0	1	1	1	1	0	1	0	1	1	0	1	1	0	1	1	1
Aquilegia coerulea	Aquca_007_00597.1	1	1	1	1	1	1	1	1	1	1	1	1	2	1	1	1	1	1	2	1	1	1	1	1	1	1	1	2	1
Aquilegia coerulea	Aquca_007_00610.1	1	1	1	1	1	1	2	1	1	1	1	1	2	2	1	1	1	1	1	1	1	1	1	1	1	1	1	1	2
Aquilegia coerulea	Aquca_007_00612.1	1	0	0	0	0	0	0	0	0	0	0	0	0	0	0	0	0	0	0	0	0	0	0	0	0	0	0	0	0
Aquilegia coerulea	Aquca_007_00613.1	1	0	0	1	0	0	1	1	1	1	1	1	2	1	1	1	0	1	1	1	1	1	0	0	1	0	1	0	1
Aquilegia coerulea	Aquca_007_00617.1	1	1	1	1	1	1	0	1	1	1	1	1	0	1	1	1	1	1	0	1	1	1	1	2	1	1	1	2	1
Aquilegia coerulea	Aquca_007_00620.1	1	2	2	2	3	2	2	2	2	2	3	2	4	4	3	3	2	2	5	2	2	2	2	2	2	2	2	2	3
Aquilegia coerulea	Aquca_007_00622.1	1	1	1	1	2	1	1	1	1	1	1	1	2	1	1	1	1	1	2	1	1	1	1	1	1	1	2	1	1
Aquilegia coerulea	Aquca_007_00628.1	1	1	1	1	1	1	1	1	2	1	1	1	0	1	1	1	1	1	3	1	1	1	1	1	1	1	1	1	2
Aquilegia coerulea	Aquca_007_00638.1	1	0	0	0	0	0	0	0	0	0	0	0	0	0	0	0	0	0	0	0	0	0	0	0	0	0	0	0	0
Aquilegia coerulea	Aquca_007_00646.1	1	1	1	2	2	1	0	1	1	1	1	1	1	2	1	1	1	2	2	5	1	1	1	1	1	1	1	1	1
Aquilegia coerulea	Aquca_007_00651.1	1	1	1	1	1	1	1	1	1	1	1	1	2	3	2	2	3	1	3	1	1	2	1	1	1	1	1	1	0
Aquilegia coerulea	Aquca_007_00654.1	1	1	1	2	1	1	1	2	2	1	1	1	2	1	1	1	3	2	3	1	1	1	1	1	3	3	1	1	1
Aquilegia coerulea	Aquca_007_00657.1	1	1	1	1	1	1	1	1	1	1	1	2	3	2	2	1	1	1	2	1	1	1	2	1	1	1	1	1	1
Aquilegia coerulea	Aquca_007_00661.1	1	2	1	1	2	2	1	1	1	1	1	1	4	1	1	1	1	2	2	1	1	1	1	1	1	2	1	1	1
Aquilegia coerulea	Aquca_007_00669.1	1	0	0	0	0	0	0	0	0	0	0	0	0	0	0	0	0	0	0	0	0	0	0	0	0	0	0	0	0
Aquilegia coerulea	Aquca_007_00672.1	1	1	1	0	3	1	1	1	2	1	0	0	2	4	2	0	0	1	3	1	2	0	0	1	0	1	2	1	0
Aquilegia coerulea	Aquca_007_00673.1	1	1	1	1	1	1	5	1	1	1	1	2	2	1	1	1	1	1	1	1	2	1	1	1	1	1	1	1	1
Aquilegia coerulea	Aquca_007_00700.1	1	5	2	2	7	4	3	2	2	3	2	2	5	4	1	3	2	2	3	2	1	4	3	3	2	3	2	3	4
Aquilegia coerulea	Aquca_007_00701.1	1	2	1	2	2	1	2	2	2	1	1	1	0	2	3	2	3	2	2	2	2	4	10	6	5	2	2	2	1
Aquilegia coerulea	Aquca_007_00703.1	1	0	0	0	0	0	0	0	0	0	0	0	0	0	0	0	0	0	0	0	0	0	0	0	0	0	0	0	0
Aquilegia coerulea	Aquca_007_00716.1	1	2	2	2	5	2	2	2	2	3	4	2	4	2	3	2	2	2	4	2	2	1	3	3	1	2	2	2	2
Aquilegia coerulea	Aquca_007_00719.1	1	0	0	0	0	0	0	0	0	0	0	0	0	0	0	0	0	0	0	0	0	0	0	0	0	0	0	0	0
Aquilegia coerulea	Aquca_007_00737.1	1	2	2	1	3	2	1	1	2	1	2	1	2	1	2	1	1	1	1	1	1	1	1	1	1	2	1	1	1
Aquilegia coerulea	Aquca_007_00739.1	1	0	0	0	0	0	0	0	0	0	0	0	0	0	0	0	0	0	0	0	0	0	0	0	0	0	0	0	0
Aquilegia coerulea	Aquca_007_00744.1	1	0	0	0	0	0	0	0	0	0	0	0	0	0	0	0	0	0	0	0	0	0	0	0	0	0	0	0	0
Aquilegia coerulea	Aquca_007_00747.1	1	0	0	0	0	0	0	0	0	0	0	0	0	0	0	0	0	0	0	0	0	0	0	0	0	0	0	0	0
Aquilegia coerulea	Aquca_007_00755.1	1	1	1	2	1	1	1	1	1	1	1	1	3	1	1	2	1	1	2	1	1	3	1	1	2	1	1	1	2
Aquilegia coerulea	Aquca_007_00760.1	1	0	0	0	0	0	0	0	0	0	0	0	0	0	0	0	0	0	0	0	0	0	0	0	0	0	0	0	0
Aquilegia coerulea	Aquca_007_00766.1	1	0	0	0	0	0	0	0	0	0	0	0	0	0	0	0	0	0	0	0	0	0	0	0	0	0	0	0	0
Aquilegia coerulea	Aquca_007_00773.1	1	1	1	2	2	1	1	1	1	1	1	1	2	2	2	1	2	1	2	1	1	3	1	1	2	1	1	1	3
Aquilegia coerulea	Aquca_007_00775.1	1	0	0	0	0	0	0	0	0	0	0	0	0	0	0	0	0	0	0	0	0	0	0	0	0	0	0	0	0
Aquilegia coerulea	Aquca_007_00778.1	1	2	2	1	2	2	2	2	3	2	2	2	3	1	2	2	3	3	3	2	2	1	2	2	1	2	2	2	1
Aquilegia coerulea	Aquca_007_00788.1	1	0	0	0	0	0	0	0	0	0	0	0	0	0	0	0	0	0	0	0	0	0	0	0	0	0	0	0	0
Aquilegia coerulea	Aquca_007_00793.1	1	1	1	1	1	1	1	1	1	1	1	1	2	1	1	1	1	1	2	1	1	1	2	2	1	1	1	5	1
Aquilegia coerulea	Aquca_007_00801.1	1	0	0	0	0	0	0	0	0	0	0	0	0	0	0	0	0	0	0	0	0	0	0	0	0	0	0	0	0
Aquilegia coerulea	Aquca_007_00802.1	1	0	0	0	0	0	0	0	0	0	0	0	0	0	0	0	0	0	0	0	0	0	0	0	0	0	0	0	0
Aquilegia coerulea	Aquca_007_00813.1	1	0	1	1	1	1	1	1	1	1	1	1	1	1	1	1	1	1	1	2	1	1	1	1	1	1	1	1	0
Aquilegia coerulea	Aquca_007_00819.1	1	1	1	1	2	1	1	1	1	1	1	1	1	1	1	0	2	2	1	1	1	1	0	1	1	1	1	1	1
Aquilegia coerulea	Aquca_007_00822.1	1	0	0	1	0	0	1	2	2	0	0	0	2	2	2	2	1	0	2	1	1	0	0	1	1	0	1	0	2
Aquilegia coerulea	Aquca_007_00823.1	1	1	1	1	2	1	1	1	1	1	1	1	1	1	1	2	1	1	2	3	1	1	1	1	1	1	1	1	1
Aquilegia coerulea	Aquca_007_00833.1	1	0	0	3	0	0	1	2	2	1	5	1	1	1	1	3	3	3	6	1	2	3	3	3	4	0	1	4	2
Aquilegia coerulea	Aquca_007_00839.1	1	1	1	1	2	1	2	1	1	2	1	1	2	3	1	1	1	1	2	1	1	2	1	1	1	1	1	1	0
Aquilegia coerulea	Aquca_007_00841.1	1	0	0	0	0	0	0	0	0	0	0	0	0	0	0	0	0	0	0	0	0	0	0	0	0	0	0	0	0
Aquilegia coerulea	Aquca_007_00846.1	1	1	1	1	1	2	1	1	1	1	1	1	2	1	1	1	1	1	1	1	1	1	1	2	2	1	1	1	1
Aquilegia coerulea	Aquca_007_00866.1	1	0	0	0	0	0	0	0	0	0	0	0	0	0	0	0	0	0	0	0	0	0	0	0	0	0	0	0	0
Aquilegia coerulea	Aquca_007_00874.1	1	1	2	1	1	1	2	1	1	1	1	1	1	1	3	1	1	2	2	1	1	2	2	2	1	1	1	1	0
Aquilegia coerulea	Aquca_007_00876.1	1	0	0	0	0	0	0	0	0	0	0	0	0	0	0	0	0	0	0	0	0	0	0	0	0	0	0	0	0
Aquilegia coerulea	Aquca_007_00887.1	1	0	0	0	0	0	0	0	0	0	0	0	0	0	0	0	0	0	0	0	0	0	0	0	0	0	0	0	0
Aquilegia coerulea	Aquca_007_00893.1	1	2	1	1	2	1	0	1	1	1	1	1	2	1	0	2	1	1	1	1	0	1	1	0	1	1	1	1	1
Aquilegia coerulea	Aquca_007_00894.1	1	1	1	1	2	1	1	1	1	1	1	2	2	1	1	5	1	2	1	1	1	2	2	2	2	1	1	1	2
Aquilegia coerulea	Aquca_007_00895.1	1	0	0	0	0	0	0	0	0	0	0	0	0	0	0	0	0	0	0	0	0	0	0	0	0	0	0	0	0
Aquilegia coerulea	Aquca_007_00898.1	1	1	1	1	0	1	1	1	1	1	1	1	2	1	1	1	0	1	1	1	1	1	1	0	1	0	1	1	1
Aquilegia coerulea	Aquca_007_00899.1	1	2	2	2	2	2	1	1	1	2	3	1	4	3	2	3	2	2	2	2	1	3	2	2	3	2	1	2	2
Aquilegia coerulea	Aquca_007_00900.1	1	2	2	1	1	1	2	2	2	2	2	2	5	4	3	2	1	4	4	2	2	2	2	2	1	1	2	2	1
Aquilegia coerulea	Aquca_007_00903.1	1	1	1	2	2	1	1	1	2	1	1	1	0	2	1	0	2	1	2	1	2	2	1	1	2	1	1	1	1
Aquilegia coerulea	Aquca_007_00909.1	1	0	0	0	0	0	0	1	0	0	0	0	0	0	0	0	0	0	0	0	0	0	0	0	0	0	0	0	1
Aquilegia coerulea	Aquca_007_00911.1	1	3	1	1	1	1	1	1	1	1	4	1	2	1	2	1	1	1	2	1	1	1	1	3	1	1	1	3	1
Aquilegia coerulea	Aquca_007_00913.1	1	1	1	1	2	1	0	1	1	1	1	1	0	1	1	3	1	2	1	1	1	2	1	1	1	1	1	1	1
Aquilegia coerulea	Aquca_007_00914.1	1	0	0	0	0	0	0	0	0	0	0	0	0	0	0	0	0	0	0	0	0	0	0	0	0	0	0	0	0
Aquilegia coerulea	Aquca_007_00919.1	1	2	2	1	2	1	1	1	1	1	1	1	2	1	1	1	1	2	1	1	1	1	1	1	1	1	1	1	1
Aquilegia coerulea	Aquca_007_00929.1	1	0	0	0	0	0	0	0	0	0	0	0	0	0	0	0	0	0	0	0	0	0	0	0	0	0	0	0	0
Aquilegia coerulea	Aquca_007_00930.1	1	2	2	1	1	1	1	2	2	1	1	1	1	1	1	1	1	1	2	1	1	0	1	1	1	1	1	1	0
Aquilegia coerulea	Aquca_007_00933.1	1	0	0	0	0	0	0	0	0	0	0	0	0	0	0	0	0	0	0	0	0	0	0	0	0	0	0	0	0
Aquilegia coerulea	Aquca_007_00936.1	1	0	0	0	0	0	0	0	0	0	0	0	0	0	0	0	0	0	0	0	0	0	0	0	0	0	0	0	0
Aquilegia coerulea	Aquca_007_00940.1	1	0	0	0	0	0	0	0	0	0	0	0	0	0	0	0	0	0	0	0	0	0	0	0	0	0	0	0	0
Aquilegia coerulea	Aquca_007_00942.1	1	0	0	0	0	0	0	0	0	0	0	0	0	0	0	0	0	0	0	0	0	0	0	0	0	0	0	0	0
Aquilegia coerulea	Aquca_007_00943.1	1	3	2	2	3	2	2	2	2	2	1	1	4	2	1	2	2	2	4	1	1	2	4	3	2	3	2	1	2
Aquilegia coerulea	Aquca_007_00945.1	1	5	1	0	2	1	2	1	1	1	1	1	3	1	1	1	2	2	2	2	1	3	1	1	2	1	1	1	2
Aquilegia coerulea	Aquca_007_00946.1	1	2	1	1	1	1	2	1	1	1	1	1	1	1	1	1	1	1	1	1	1	1	1	1	1	1	1	1	1
Aquilegia coerulea	Aquca_007_00947.1	1	0	0	0	0	0	0	0	0	0	0	0	0	0	0	0	0	0	0	0	0	0	0	0	0	0	0	0	0
Aquilegia coerulea	Aquca_007_00951.1	1	0	0	0	0	0	0	0	0	0	0	0	0	0	0	0	0	0	0	0	0	0	0	0	0	0	0	0	0
Aquilegia coerulea	Aquca_007_00953.1	1	1	1	1	2	1	1	1	1	1	1	1	1	1	2	1	1	1	1	1	1	1	1	1	1	1	1	1	1
Aquilegia coerulea	Aquca_007_00956.1	1	0	0	0	0	0	0	0	0	0	0	0	0	0	0	0	0	0	0	0	0	0	0	0	0	0	0	0	0
Aquilegia coerulea	Aquca_007_00961.1	1	1	1	2	2	1	1	1	1	1	3	1	5	4	2	1	2	3	1	2	1	2	1	1	2	6	1	1	3
Aquilegia coerulea	Aquca_007_00962.1	1	1	1	2	2	1	1	1	1	1	3	1	5	6	2	1	2	3	1	2	1	2	1	1	3	1	1	2	4
Aquilegia coerulea	Aquca_007_00967.1	1	4	6	3	6	3	6	1	1	3	1	4	3	3	2	1	1	3	3	1	3	1	2	2	1	1	3	1	1
Aquilegia coerulea	Aquca_007_00970.1	1	1	1	1	1	1	1	1	1	1	1	1	1	2	2	1	1	1	1	1	1	1	1	1	1	1	1	0	1
Aquilegia coerulea	Aquca_008_00002.1	1	3	2	1	3	1	4	1	1	1	2	2	2	4	2	1	1	1	2	1	1	0	2	3	1	2	1	1	2
Aquilegia coerulea	Aquca_008_00007.1	1	0	0	0	0	0	0	0	0	0	0	0	0	0	0	0	0	0	0	0	0	0	0	0	0	0	0	0	0
Aquilegia coerulea	Aquca_008_00008.1	1	0	0	1	1	1	1	1	1	1	1	1	2	1	1	1	1	1	1	1	1	1	2	1	1	1	1	2	0
Aquilegia coerulea	Aquca_008_00019.1	1	2	1	1	1	1	1	1	1	2	2	1	1	1	2	2	1	1	2	2	1	1	1	1	1	1	2	2	1
Aquilegia coerulea	Aquca_008_00022.1	1	0	0	1	0	0	1	1	1	1	2	2	1	0	1	0	1	1	2	1	1	1	1	1	1	0	1	2	2
Aquilegia coerulea	Aquca_008_00034.1	1	0	0	0	0	0	0	0	0	0	0	0	0	0	0	0	0	0	0	0	0	0	0	0	0	0	0	0	0
Aquilegia coerulea	Aquca_008_00039.1	1	0	0	0	0	0	0	0	0	0	0	0	0	0	0	0	0	0	0	0	0	0	0	0	0	0	0	0	0
Aquilegia coerulea	Aquca_008_00049.1	1	0	0	0	0	0	0	0	0	0	0	0	0	0	0	0	0	0	0	0	0	0	0	0	0	0	0	0	0
Aquilegia coerulea	Aquca_008_00053.1	1	3	3	1	4	3	1	2	1	3	2	0	4	4	4	2	1	3	5	2	1	1	2	3	1	3	1	2	1
Aquilegia coerulea	Aquca_008_00055.1	1	0	0	0	0	0	0	0	0	0	0	0	0	0	0	0	0	0	0	0	0	0	0	0	0	0	0	0	0
Aquilegia coerulea	Aquca_008_00057.1	1	0	0	0	0	0	0	0	0	0	0	0	0	0	0	0	0	0	0	0	0	0	0	0	0	0	0	0	0
Aquilegia coerulea	Aquca_008_00062.1	1	0	0	0	0	0	0	0	0	0	0	0	0	0	0	0	0	0	0	0	0	0	0	0	0	0	0	0	0
Aquilegia coerulea	Aquca_008_00063.1	1	0	0	0	0	0	0	0	0	0	0	0	0	0	0	0	0	0	0	0	0	0	0	0	0	0	0	0	0
Aquilegia coerulea	Aquca_008_00065.1	1	1	1	2	2	1	1	1	1	2	1	2	1	1	2	1	2	1	2	1	1	2	1	1	2	3	1	1	3
Aquilegia coerulea	Aquca_008_00066.1	1	0	0	0	0	0	0	0	0	0	0	0	0	0	0	0	0	0	0	0	0	0	0	0	0	0	0	0	0
Aquilegia coerulea	Aquca_008_00072.1	1	0	0	0	0	0	0	0	0	0	0	0	0	0	0	0	0	0	0	0	0	0	0	0	0	0	0	0	0
Aquilegia coerulea	Aquca_008_00080.1	1	0	0	0	0	0	0	0	0	0	0	0	0	0	0	0	0	0	0	0	0	0	0	0	0	0	0	0	0
Aquilegia coerulea	Aquca_008_00081.1	1	3	3	2	5	3	1	1	1	2	1	1	4	2	2	1	2	2	2	1	1	2	5	2	2	3	1	1	5
Aquilegia coerulea	Aquca_008_00083.1	1	1	1	0	2	1	1	1	1	1	1	2	2	2	1	1	1	1	1	1	1	0	1	1	1	1	1	1	1
Aquilegia coerulea	Aquca_008_00087.1	1	1	1	1	1	1	1	1	1	1	2	1	2	3	1	1	1	1	1	1	2	1	1	1	1	1	1	1	2
Aquilegia coerulea	Aquca_008_00088.1	1	0	0	0	0	0	0	0	0	0	0	0	0	0	1	0	0	0	0	0	0	0	0	0	0	0	0	0	0
Aquilegia coerulea	Aquca_008_00097.1	1	1	1	1	2	1	1	1	1	1	1	1	1	2	1	2	1	1	1	1	1	1	1	1	1	1	1	1	1
Aquilegia coerulea	Aquca_008_00106.1	1	1	1	1	2	1	1	1	1	1	1	1	3	2	1	1	1	1	2	1	1	0	1	1	1	1	1	2	1
Aquilegia coerulea	Aquca_008_00107.1	1	0	0	0	0	0	0	0	0	0	0	0	0	0	0	0	0	0	0	0	0	0	0	0	0	0	0	0	0
Aquilegia coerulea	Aquca_008_00108.1	1	0	0	0	0	0	0	0	0	0	0	0	0	0	0	0	0	0	0	0	0	0	0	0	0	0	0	0	0
Aquilegia coerulea	Aquca_008_00112.1	1	1	1	1	1	1	1	1	1	1	1	1	4	1	1	3	1	1	2	1	1	1	1	1	1	1	1	1	1
Aquilegia coerulea	Aquca_008_00113.1	1	0	0	0	0	0	0	0	0	0	0	0	0	0	0	0	0	0	0	0	0	0	0	0	0	0	0	0	0
Aquilegia coerulea	Aquca_008_00121.1	1	0	0	0	0	0	0	0	0	0	0	0	0	0	0	0	0	0	0	0	0	0	0	0	0	0	0	0	0
Aquilegia coerulea	Aquca_008_00122.1	1	0	0	0	0	0	0	0	0	0	0	0	0	0	0	0	0	0	0	0	0	0	0	0	0	0	0	0	0
Aquilegia coerulea	Aquca_008_00123.1	1	0	0	0	0	0	0	0	0	0	0	0	0	0	0	0	0	0	0	0	0	0	0	0	0	0	0	0	0
Aquilegia coerulea	Aquca_008_00131.1	1	0	0	0	0	0	0	0	0	0	0	0	0	0	0	0	0	0	0	0	0	0	0	0	0	0	0	0	0
Aquilegia coerulea	Aquca_008_00147.1	1	0	0	0	0	0	0	0	0	0	0	0	0	0	0	0	0	0	0	0	0	0	0	0	0	0	0	0	0
Aquilegia coerulea	Aquca_008_00153.1	1	0	0	0	0	0	0	0	0	0	0	0	0	0	0	0	0	0	0	0	0	0	0	0	0	0	0	0	0
Aquilegia coerulea	Aquca_008_00155.1	1	0	0	0	0	0	0	0	0	0	0	0	0	0	0	0	0	0	0	0	0	0	0	0	0	0	0	0	0
Aquilegia coerulea	Aquca_008_00162.1	1	1	1	1	1	1	1	1	1	2	2	2	2	1	1	1	1	1	1	1	1	1	1	1	1	1	1	1	1
Aquilegia coerulea	Aquca_008_00165.1	1	1	1	2	2	1	2	1	1	1	2	1	2	1	1	1	2	1	2	1	1	3	2	2	2	1	1	1	3
Aquilegia coerulea	Aquca_008_00171.1	1	0	0	0	0	0	0	0	0	0	0	0	0	0	0	0	0	0	0	0	0	0	0	0	0	0	0	0	0
Aquilegia coerulea	Aquca_008_00173.1	1	2	2	1	3	2	0	1	1	1	1	1	1	2	2	1	1	1	2	1	1	1	2	2	2	2	1	1	2
Aquilegia coerulea	Aquca_008_00176.1	1	5	2	1	3	2	2	1	1	1	1	1	3	2	2	1	1	1	3	1	1	1	1	1	1	2	1	1	2
Aquilegia coerulea	Aquca_008_00184.1	1	2	2	1	3	2	1	2	2	1	0	1	1	1	2	1	1	1	1	0	1	2	1	1	1	2	1	0	1
Aquilegia coerulea	Aquca_008_00188.1	1	0	0	0	0	0	0	0	0	0	0	0	0	0	0	0	0	0	0	0	0	0	0	0	0	0	0	0	0
Aquilegia coerulea	Aquca_008_00207.1	1	0	0	0	0	0	0	0	0	0	0	0	0	0	0	0	0	0	0	0	0	0	0	0	0	0	0	0	0
Aquilegia coerulea	Aquca_008_00243.1	1	0	0	0	0	0	0	0	0	0	0	0	0	0	0	0	0	0	0	0	0	0	0	0	0	0	0	0	0
Aquilegia coerulea	Aquca_008_00257.1	1	0	0	0	0	0	0	0	0	0	0	0	0	0	0	0	0	0	0	0	0	0	0	0	0	0	0	0	0
Aquilegia coerulea	Aquca_008_00260.1	1	0	0	0	0	0	0	0	0	0	0	0	0	0	0	0	0	0	0	0	0	0	0	0	0	0	0	0	0
Aquilegia coerulea	Aquca_008_00267.1	1	1	1	1	2	1	1	1	1	1	3	1	2	1	1	1	1	1	1	1	2	1	1	1	1	1	1	1	1
Aquilegia coerulea	Aquca_008_00268.1	1	0	0	0	0	0	0	0	0	0	0	0	0	0	0	0	0	0	0	0	0	0	0	0	0	0	0	0	0
Aquilegia coerulea	Aquca_008_00269.1	1	0	0	0	0	0	0	0	0	0	0	0	0	0	0	0	0	0	0	0	0	0	0	0	0	0	0	0	0
Aquilegia coerulea	Aquca_008_00270.1	1	1	1	1	2	1	1	1	1	1	3	1	2	1	1	1	1	1	1	1	2	1	1	0	1	1	1	1	1
Aquilegia coerulea	Aquca_009_00001.1	1	1	1	1	2	1	1	1	1	1	1	1	2	1	1	1	1	1	1	1	1	2	1	0	1	1	1	0	0
Aquilegia coerulea	Aquca_009_00006.1	1	0	0	0	0	0	0	0	0	0	0	0	0	0	0	0	0	0	0	0	0	0	0	0	0	0	0	0	0
Aquilegia coerulea	Aquca_009_00007.1	1	0	0	0	0	0	0	0	0	0	0	0	0	0	0	0	0	0	0	0	0	0	0	0	0	0	0	0	0
Aquilegia coerulea	Aquca_009_00008.1	1	1	1	1	1	1	1	3	5	1	1	1	2	1	1	1	1	1	2	1	1	1	1	0	1	1	1	1	3
Aquilegia coerulea	Aquca_009_00010.1	1	0	0	0	0	0	0	0	0	0	0	0	0	0	0	0	0	0	0	0	0	0	0	0	0	0	0	0	0
Aquilegia coerulea	Aquca_009_00011.1	1	1	1	1	2	1	1	1	1	1	1	1	1	1	1	1	1	1	1	1	1	1	1	1	1	1	1	1	2
Aquilegia coerulea	Aquca_009_00013.1	1	4	2	1	3	2	1	1	1	1	1	1	2	1	2	1	2	1	2	1	1	2	1	1	1	2	1	1	2
Aquilegia coerulea	Aquca_009_00014.1	1	1	1	1	1	1	1	1	1	1	1	1	1	1	1	1	1	1	1	1	1	1	1	5	1	1	2	1	2
Aquilegia coerulea	Aquca_009_00017.1	1	0	0	0	0	0	0	0	0	0	0	0	0	0	0	0	0	0	0	0	0	0	0	0	0	0	0	0	0
Aquilegia coerulea	Aquca_009_00019.1	1	1	1	2	0	1	0	2	1	1	1	1	2	1	1	1	2	1	1	1	2	2	1	1	1	1	1	7	1
Aquilegia coerulea	Aquca_009_00028.1	1	1	1	1	1	1	2	1	1	1	1	1	1	1	1	1	1	1	1	1	1	2	1	1	2	1	1	1	2
Aquilegia coerulea	Aquca_009_00029.1	1	1	1	1	1	1	1	1	1	1	1	0	3	1	1	2	1	1	2	1	3	1	1	1	1	1	1	1	2
Aquilegia coerulea	Aquca_009_00030.1	1	1	1	1	2	1	1	1	1	1	0	1	1	1	1	1	1	2	2	1	1	1	1	0	1	1	1	1	2
Aquilegia coerulea	Aquca_009_00031.1	1	1	1	1	1	1	1	1	1	1	2	1	2	1	1	1	1	1	1	1	1	1	1	1	1	1	1	1	1
Aquilegia coerulea	Aquca_009_00032.1	1	2	1	2	1	1	1	1	1	1	2	2	2	1	2	2	2	2	2	1	2	1	1	1	1	1	1	1	1
Aquilegia coerulea	Aquca_009_00037.1	1	0	0	0	0	0	0	1	1	0	0	1	1	0	1	0	0	0	0	1	0	0	0	0	0	0	1	1	0
Aquilegia coerulea	Aquca_009_00039.1	1	1	1	1	1	1	1	1	1	1	1	1	1	1	1	2	1	1	1	1	1	1	1	1	1	1	1	1	0
Aquilegia coerulea	Aquca_009_00042.1	1	1	1	1	1	1	2	1	2	1	1	1	2	1	1	1	2	1	2	1	1	1	2	0	1	1	1	1	1
Aquilegia coerulea	Aquca_009_00043.1	1	0	0	0	0	0	0	0	0	0	0	0	0	0	0	0	0	0	0	0	0	0	0	0	0	0	0	0	0
Aquilegia coerulea	Aquca_009_00045.1	1	0	0	0	0	0	0	0	0	0	0	0	0	0	0	0	0	0	0	0	0	0	0	0	0	0	0	0	0
Aquilegia coerulea	Aquca_009_00046.1	1	3	2	5	7	2	4	1	4	1	2	1	9	1	1	2	8	6	3	3	1	7	2	1	6	2	1	1	9
Aquilegia coerulea	Aquca_009_00048.1	1	1	1	1	3	1	2	2	2	1	2	1	2	2	2	1	1	1	6	1	1	1	2	2	2	1	1	1	2
Aquilegia coerulea	Aquca_009_00050.1	1	0	0	0	0	0	0	0	0	0	0	0	0	0	0	0	0	0	0	0	0	0	0	0	0	0	0	0	0
Aquilegia coerulea	Aquca_009_00051.1	1	1	1	1	1	1	0	1	1	1	1	1	2	1	2	2	1	1	2	1	2	1	1	1	1	1	1	1	1
Aquilegia coerulea	Aquca_009_00052.1	1	2	2	1	3	2	1	1	1	2	2	1	6	2	3	2	1	4	4	1	2	1	2	2	1	3	1	2	2
Aquilegia coerulea	Aquca_009_00063.1	1	8	2	2	3	2	1	1	1	1	1	1	2	3	2	2	2	1	4	2	1	2	2	1	2	2	1	1	4
Aquilegia coerulea	Aquca_009_00068.1	1	1	1	1	2	1	1	1	1	1	1	1	2	1	2	1	0	1	1	1	1	1	1	1	1	1	1	1	2
Aquilegia coerulea	Aquca_009_00077.1	1	3	3	2	5	3	1	1	1	1	1	1	3	1	2	2	2	1	3	1	1	2	6	10	2	3	1	1	2
Aquilegia coerulea	Aquca_009_00078.1	1	1	1	1	2	1	1	1	1	1	1	2	2	2	2	1	1	1	2	1	2	1	1	1	1	1	1	2	1
Aquilegia coerulea	Aquca_009_00080.1	1	0	0	0	0	0	0	0	0	0	0	0	0	0	0	0	0	0	0	0	0	0	0	0	0	0	0	0	0
Aquilegia coerulea	Aquca_009_00083.1	1	1	1	1	1	1	1	1	1	1	1	1	2	3	1	1	1	1	1	1	1	1	1	1	1	1	1	1	1
Aquilegia coerulea	Aquca_009_00085.1	1	1	1	1	1	1	1	1	1	1	1	1	2	1	1	2	1	1	2	1	1	1	1	1	1	1	1	1	1
Aquilegia coerulea	Aquca_009_00086.1	1	2	2	1	3	2	1	1	1	1	2	1	2	2	2	1	1	1	2	1	1	1	1	0	1	2	1	1	2
Aquilegia coerulea	Aquca_009_00087.1	1	0	0	0	0	0	0	1	1	1	1	0	0	0	1	0	0	0	0	1	0	0	0	0	0	0	0	1	0
Aquilegia coerulea	Aquca_009_00110.1	1	2	1	1	2	1	1	1	1	1	1	1	2	3	1	1	2	1	1	1	1	3	1	1	2	1	1	1	2
Aquilegia coerulea	Aquca_009_00112.1	1	0	0	0	0	0	0	0	0	0	0	0	0	0	0	0	0	0	0	0	0	0	0	0	0	0	0	0	0
Aquilegia coerulea	Aquca_009_00114.1	1	1	1	1	2	1	1	1	1	1	1	1	2	1	1	1	1	2	1	1	1	0	1	1	2	2	1	1	1
Aquilegia coerulea	Aquca_009_00117.1	1	1	1	2	4	1	3	1	1	3	2	1	3	3	2	2	2	2	2	1	1	1	2	2	2	2	1	2	2
Aquilegia coerulea	Aquca_009_00118.1	1	0	0	0	0	0	0	0	0	0	0	0	0	0	0	0	0	0	0	0	0	0	0	0	0	0	0	0	0
Aquilegia coerulea	Aquca_009_00120.1	1	1	1	3	3	2	3	1	1	2	1	1	2	10	3	1	1	2	2	2	2	2	2	2	2	2	2	1	2
Aquilegia coerulea	Aquca_009_00123.1	1	1	1	1	1	1	1	1	1	1	0	1	2	1	2	1	0	2	2	1	1	1	1	1	1	1	1	1	1
Aquilegia coerulea	Aquca_009_00129.1	1	3	5	4	7	3	5	3	4	3	2	3	4	5	2	1	1	3	4	4	2	2	2	2	7	5	1	2	5
Aquilegia coerulea	Aquca_009_00138.1	1	1	1	1	1	1	1	1	1	1	1	1	7	2	2	1	1	2	2	1	1	1	1	2	1	1	1	1	2
Aquilegia coerulea	Aquca_009_00139.1	1	1	1	1	2	1	0	1	1	1	2	1	1	1	1	1	1	2	2	1	1	1	1	1	1	1	1	1	1
Aquilegia coerulea	Aquca_009_00140.1	1	0	0	0	0	0	0	0	0	0	0	0	0	0	0	0	0	0	0	0	0	0	0	0	0	0	0	0	0
Aquilegia coerulea	Aquca_009_00150.1	1	1	1	1	2	1	1	0	0	1	2	1	2	1	1	1	0	0	0	2	1	1	1	2	1	1	1	1	1
Aquilegia coerulea	Aquca_009_00158.1	1	1	1	1	0	1	1	1	0	1	1	1	2	1	1	2	1	1	0	1	1	1	0	0	1	2	1	0	1
Aquilegia coerulea	Aquca_009_00160.1	1	1	1	1	1	1	0	1	1	1	1	2	2	1	1	1	1	1	1	1	1	1	1	1	1	1	1	1	7
Aquilegia coerulea	Aquca_009_00162.1	1	2	2	3	4	2	2	2	2	1	3	3	5	4	4	3	3	3	2	2	2	4	2	3	4	2	2	1	8
Aquilegia coerulea	Aquca_009_00168.1	1	2	2	1	3	2	1	1	1	2	3	1	2	2	1	1	1	2	2	1	1	1	3	1	1	2	1	1	2
Aquilegia coerulea	Aquca_009_00169.1	1	1	1	1	3	1	1	1	1	1	1	1	4	2	3	0	2	2	3	1	2	1	1	1	1	1	1	1	1
Aquilegia coerulea	Aquca_009_00171.1	1	1	1	1	2	1	1	1	1	1	2	1	2	2	4	1	1	1	3	1	2	1	2	1	1	1	1	1	1
Aquilegia coerulea	Aquca_009_00174.1	1	0	0	0	0	0	0	0	0	0	0	0	0	0	0	0	0	0	0	0	0	0	0	0	0	0	0	0	0
Aquilegia coerulea	Aquca_009_00177.1	1	1	1	1	1	1	0	0	0	1	0	0	2	1	0	1	2	1	2	0	0	2	1	1	1	2	1	1	2
Aquilegia coerulea	Aquca_009_00181.1	1	1	1	1	1	1	1	1	1	2	1	1	2	1	1	2	1	1	1	1	1	1	1	0	1	1	1	1	1
Aquilegia coerulea	Aquca_009_00182.1	1	1	1	1	1	1	1	1	1	1	2	1	1	1	1	1	1	1	1	1	1	1	3	1	1	1	2	1	1
Aquilegia coerulea	Aquca_009_00185.1	1	2	1	1	1	1	0	1	1	1	1	1	2	1	1	1	1	2	1	1	1	0	1	1	1	1	1	1	1
Aquilegia coerulea	Aquca_009_00192.1	1	0	0	0	0	0	0	0	0	0	0	0	0	0	0	0	0	0	0	0	0	0	0	0	0	0	0	0	0
Aquilegia coerulea	Aquca_009_00193.1	1	1	1	1	1	1	1	1	1	1	2	1	2	1	1	1	1	1	2	1	1	1	1	0	1	1	1	1	1
Aquilegia coerulea	Aquca_009_00202.1	1	0	0	0	0	0	0	0	0	0	0	0	0	0	0	0	0	0	0	0	0	0	0	0	0	0	0	0	0
Aquilegia coerulea	Aquca_009_00206.1	1	0	0	0	0	0	0	0	0	0	0	0	0	0	0	0	0	0	0	0	0	0	0	0	0	0	0	0	0
Aquilegia coerulea	Aquca_009_00207.1	1	1	1	1	1	1	1	2	1	1	1	1	1	1	1	2	1	1	1	1	1	1	1	0	1	1	1	1	1
Aquilegia coerulea	Aquca_009_00208.1	1	0	0	0	0	0	0	1	1	0	1	1	1	1	1	0	0	1	2	1	1	0	1	1	0	0	1	0	0
Aquilegia coerulea	Aquca_009_00216.1	1	1	1	1	2	1	1	1	1	1	1	1	3	1	1	2	1	1	2	1	1	2	1	0	1	1	1	1	2
Aquilegia coerulea	Aquca_009_00221.1	1	2	1	1	1	1	1	1	1	1	1	1	1	1	1	2	1	1	2	1	1	1	1	1	1	1	1	0	1
Aquilegia coerulea	Aquca_009_00222.1	1	0	0	0	0	0	0	0	0	0	0	0	0	0	0	0	0	0	0	0	0	0	0	0	0	0	0	0	0
Aquilegia coerulea	Aquca_009_00224.1	1	0	0	0	0	0	0	0	0	0	0	0	0	0	0	0	0	0	0	0	0	0	0	0	0	0	0	0	0
Aquilegia coerulea	Aquca_009_00227.1	1	1	1	1	2	1	1	0	1	1	1	1	1	1	1	1	1	1	2	1	1	0	1	1	1	1	2	1	2
Aquilegia coerulea	Aquca_009_00228.1	1	4	1	1	1	1	1	1	1	1	1	1	2	1	1	1	1	1	1	3	2	1	1	1	1	1	1	2	1
Aquilegia coerulea	Aquca_009_00243.1	1	0	1	2	2	1	0	1	1	1	1	1	1	3	2	2	1	1	1	1	0	2	1	1	2	1	1	1	1
Aquilegia coerulea	Aquca_009_00244.1	1	3	2	0	3	1	1	1	1	1	1	1	2	2	2	1	0	2	2	1	1	0	2	2	0	1	1	1	0
Aquilegia coerulea	Aquca_009_00248.1	1	1	1	1	2	1	2	1	1	1	2	1	8	3	1	1	1	2	2	1	1	1	5	1	1	1	1	6	2
Aquilegia coerulea	Aquca_009_00249.1	1	1	1	1	2	1	1	2	3	1	1	1	2	1	1	1	1	1	1	1	1	1	2	2	2	1	1	1	1
Aquilegia coerulea	Aquca_009_00250.1	1	1	1	2	2	1	1	1	1	1	1	1	1	1	1	2	2	1	1	1	2	2	2	2	2	1	1	1	2
Aquilegia coerulea	Aquca_009_00251.1	1	2	2	2	5	2	1	3	5	3	2	4	2	3	3	3	2	1	3	2	2	2	3	1	2	2	3	2	3
Aquilegia coerulea	Aquca_009_00253.1	1	3	3	3	6	3	3	3	3	2	2	2	5	4	2	3	3	2	2	2	1	4	2	2	4	3	3	2	1
Aquilegia coerulea	Aquca_009_00259.1	1	0	0	0	0	0	0	0	0	0	0	0	0	0	0	0	0	0	0	0	0	0	0	0	0	0	0	0	0
Aquilegia coerulea	Aquca_009_00265.1	1	0	0	0	0	0	0	0	0	0	0	0	0	0	0	0	0	0	0	0	0	0	0	0	0	0	0	0	0
Aquilegia coerulea	Aquca_009_00266.1	1	0	0	0	0	0	0	0	0	0	0	0	0	0	0	0	0	0	0	0	0	0	0	0	0	0	0	0	0
Aquilegia coerulea	Aquca_009_00274.1	1	2	1	1	1	1	0	1	1	1	1	1	2	1	2	1	1	1	1	1	1	1	1	0	1	2	1	1	1
Aquilegia coerulea	Aquca_009_00277.1	1	0	0	0	0	0	0	0	0	0	0	0	0	0	0	0	0	0	0	0	0	0	0	0	0	0	0	0	0
Aquilegia coerulea	Aquca_009_00286.1	1	3	2	1	4	2	2	2	1	1	1	1	3	1	2	2	0	1	3	1	2	0	2	2	1	2	2	0	1
Aquilegia coerulea	Aquca_009_00287.1	1	2	2	1	2	2	1	1	1	1	1	1	2	3	1	1	1	2	2	1	1	1	6	1	1	2	1	1	1
Aquilegia coerulea	Aquca_009_00289.1	1	1	1	1	1	1	1	1	1	1	2	1	1	1	1	1	1	1	2	1	1	1	1	1	1	1	1	1	2
Aquilegia coerulea	Aquca_009_00290.1	1	0	0	0	0	0	0	0	0	0	0	0	0	0	0	0	0	0	0	0	0	0	0	0	0	0	0	0	0
Aquilegia coerulea	Aquca_009_00293.1	1	1	1	1	3	1	1	1	1	1	1	1	2	1	2	2	1	1	2	1	1	1	3	2	1	1	1	1	3
Aquilegia coerulea	Aquca_009_00297.1	1	3	4	2	4	3	2	2	2	2	2	2	4	3	2	2	2	4	2	3	2	3	3	3	3	3	2	2	2
Aquilegia coerulea	Aquca_009_00298.1	1	1	1	1	1	1	1	1	1	1	1	1	2	1	1	1	1	1	2	2	1	1	1	1	1	1	1	1	1
Aquilegia coerulea	Aquca_009_00300.1	1	1	1	1	1	0	1	1	1	1	1	1	2	1	1	2	1	1	2	1	1	1	1	1	1	1	1	1	1
Aquilegia coerulea	Aquca_009_00302.1	1	1	1	1	1	1	1	1	1	1	1	1	0	1	1	1	1	1	1	1	1	1	0	1	1	1	1	0	1
Aquilegia coerulea	Aquca_009_00305.1	1	2	2	2	1	2	1	1	1	1	1	1	1	1	1	1	1	1	2	3	1	2	2	0	2	2	1	1	2
Aquilegia coerulea	Aquca_009_00306.1	1	1	1	1	2	1	1	1	1	1	4	1	2	2	2	1	1	1	2	1	1	2	1	1	1	1	1	1	2
Aquilegia coerulea	Aquca_009_00308.1	1	1	1	1	1	1	1	1	2	1	2	1	2	1	1	1	2	2	1	1	1	1	1	1	1	1	1	1	1
Aquilegia coerulea	Aquca_009_00309.1	1	0	0	0	0	0	0	0	0	0	0	0	0	0	0	0	0	0	0	0	0	0	0	0	0	0	0	0	0
Aquilegia coerulea	Aquca_009_00312.1	1	1	1	1	2	2	1	1	2	1	1	1	3	1	2	1	1	1	2	1	2	1	1	1	1	1	1	1	1
Aquilegia coerulea	Aquca_009_00313.1	1	1	1	0	2	1	0	2	1	1	2	1	4	2	3	3	1	2	4	2	1	1	1	0	1	1	2	0	4
Aquilegia coerulea	Aquca_009_00315.1	1	0	0	0	0	0	1	1	1	0	0	0	0	1	0	1	0	0	0	1	0	0	1	1	0	0	1	1	0
Aquilegia coerulea	Aquca_009_00317.1	1	1	1	1	0	1	2	1	1	1	1	1	1	1	1	2	1	1	1	1	1	1	1	1	1	1	1	1	1
Aquilegia coerulea	Aquca_009_00321.1	1	0	0	0	0	0	0	0	0	0	0	0	0	0	0	0	0	0	0	0	0	0	0	0	0	0	0	0	0
Aquilegia coerulea	Aquca_009_00329.1	1	1	1	1	2	1	2	1	1	1	1	1	2	1	1	1	2	1	2	1	1	1	1	1	1	1	1	1	1
Aquilegia coerulea	Aquca_009_00334.1	1	0	0	0	0	0	0	0	0	0	0	0	0	0	0	0	0	0	0	0	0	0	0	0	0	0	0	0	0
Aquilegia coerulea	Aquca_009_00336.1	1	1	0	0	0	1	2	1	0	2	1	1	2	1	2	2	0	1	1	1	1	0	2	2	0	1	1	0	0
Aquilegia coerulea	Aquca_009_00339.1	1	0	0	0	0	0	0	0	0	0	0	0	0	0	0	0	0	0	0	0	0	0	0	0	0	0	0	0	0
Aquilegia coerulea	Aquca_009_00349.1	1	1	1	1	1	1	1	1	1	1	1	1	1	1	1	1	1	1	1	1	1	0	1	1	1	1	1	1	1
Aquilegia coerulea	Aquca_009_00350.1	1	1	1	1	1	1	1	1	0	1	1	1	2	1	1	1	2	1	1	1	1	0	1	1	1	1	1	0	1
Aquilegia coerulea	Aquca_009_00366.1	1	1	1	1	1	1	3	1	1	2	2	1	1	4	1	1	0	2	6	1	1	1	1	1	1	1	1	2	1
Aquilegia coerulea	Aquca_009_00367.1	1	4	1	1	1	1	1	1	1	1	1	1	2	1	1	1	1	1	1	1	1	1	1	1	1	2	1	1	1
Aquilegia coerulea	Aquca_009_00370.1	1	2	1	1	3	1	1	1	1	1	1	1	2	1	1	1	3	1	2	1	2	0	5	6	3	1	3	1	1
Aquilegia coerulea	Aquca_009_00372.1	1	0	0	0	0	0	0	0	0	0	0	0	0	0	0	0	0	0	0	0	0	0	0	0	0	0	0	0	0
Aquilegia coerulea	Aquca_009_00374.1	1	0	0	0	0	0	0	0	0	0	0	0	0	0	0	0	0	0	0	0	0	0	0	0	0	0	0	0	0
Aquilegia coerulea	Aquca_009_00379.1	1	0	0	0	0	0	0	0	0	0	0	0	0	0	0	0	0	0	0	0	0	0	0	0	0	0	0	0	0
Aquilegia coerulea	Aquca_009_00381.1	1	1	1	1	1	2	1	1	1	1	1	1	1	1	1	1	1	1	1	1	1	1	1	1	2	1	1	2	2
Aquilegia coerulea	Aquca_009_00383.1	1	0	0	1	0	0	0	1	1	1	1	1	2	2	2	2	0	1	2	1	2	1	1	1	1	0	1	1	1
Aquilegia coerulea	Aquca_009_00387.1	1	0	0	0	0	0	0	0	0	0	0	0	0	0	0	0	0	0	0	0	0	0	0	0	0	0	0	0	0
Aquilegia coerulea	Aquca_009_00389.1	1	0	0	0	0	0	0	0	0	0	0	0	0	0	0	0	0	0	0	0	0	0	0	0	0	0	0	0	0
Aquilegia coerulea	Aquca_009_00391.1	1	1	1	1	2	1	1	1	1	1	1	1	2	1	2	1	1	2	1	1	1	1	1	1	1	1	1	1	1
Aquilegia coerulea	Aquca_009_00398.1	1	1	1	1	2	1	1	1	1	0	1	1	2	2	1	2	1	2	2	1	0	1	1	1	1	1	1	1	2
Aquilegia coerulea	Aquca_009_00400.1	1	0	0	0	0	0	0	0	0	0	0	0	0	0	0	0	0	0	0	0	0	0	0	0	0	0	0	0	0
Aquilegia coerulea	Aquca_009_00401.1	1	2	3	1	2	3	3	1	2	2	2	3	3	2	1	1	1	2	5	4	2	2	2	0	1	2	2	1	3
Aquilegia coerulea	Aquca_009_00404.1	1	2	3	1	2	2	2	1	2	2	1	2	1	5	2	1	1	2	2	2	1	0	1	1	1	2	1	1	1
Aquilegia coerulea	Aquca_009_00406.1	1	0	0	0	0	0	0	0	0	0	0	0	0	0	0	0	0	0	0	0	0	0	0	0	0	0	0	0	0
Aquilegia coerulea	Aquca_009_00408.1	1	1	1	1	1	1	1	1	0	2	1	1	1	1	1	1	1	1	1	1	1	1	2	0	1	1	1	1	1
Aquilegia coerulea	Aquca_009_00409.1	1	6	6	2	10	4	1	1	0	1	4	5	2	4	5	4	3	2	4	2	3	1	4	6	4	5	2	0	4
Aquilegia coerulea	Aquca_009_00414.1	1	0	0	0	0	0	0	0	0	0	0	0	0	0	0	0	0	0	0	0	0	0	0	0	0	0	0	0	0
Aquilegia coerulea	Aquca_009_00416.1	1	0	0	0	0	0	0	0	0	0	0	0	0	0	0	0	0	0	0	0	0	0	0	0	0	0	0	0	0
Aquilegia coerulea	Aquca_009_00425.1	1	1	1	1	2	1	1	1	1	1	1	1	2	1	1	1	1	1	1	1	1	1	1	1	1	1	1	1	0
Aquilegia coerulea	Aquca_009_00429.1	1	0	0	0	0	0	0	0	0	0	0	0	0	0	0	0	0	0	0	0	0	0	0	0	0	0	0	0	0
Aquilegia coerulea	Aquca_009_00433.1	1	0	0	0	0	0	0	0	0	0	0	0	0	0	0	0	0	0	0	0	0	0	0	0	0	0	0	0	0
Aquilegia coerulea	Aquca_009_00435.1	1	1	1	1	1	1	2	1	2	1	1	1	2	1	1	1	3	1	1	1	1	2	3	0	1	2	1	1	1
Aquilegia coerulea	Aquca_009_00437.1	1	3	3	2	5	3	2	2	3	2	2	2	5	2	4	2	3	3	4	2	1	5	4	2	2	3	2	3	2
Aquilegia coerulea	Aquca_009_00445.1	1	0	0	0	0	0	0	0	0	0	0	0	0	0	0	0	0	0	0	0	0	0	0	0	0	0	0	0	0
Aquilegia coerulea	Aquca_009_00448.1	1	3	2	2	3	2	1	1	1	1	1	2	1	1	1	1	3	1	2	1	1	2	3	4	2	2	1	1	3
Aquilegia coerulea	Aquca_009_00455.1	1	1	1	1	1	1	1	1	1	1	1	1	1	1	1	1	1	1	1	1	1	1	1	1	3	1	1	1	1
Aquilegia coerulea	Aquca_009_00462.1	1	2	1	0	1	1	0	1	1	1	1	0	2	2	1	0	0	1	2	0	1	0	0	0	0	0	1	0	0
Aquilegia coerulea	Aquca_009_00470.1	1	4	2	1	2	2	1	1	1	1	1	1	2	1	1	1	1	1	2	11	1	2	1	1	1	2	1	1	2
Aquilegia coerulea	Aquca_009_00477.1	1	0	0	0	0	0	0	0	0	0	0	0	0	0	0	0	0	0	0	0	0	0	0	0	0	0	0	0	0
Aquilegia coerulea	Aquca_009_00487.1	1	1	1	1	1	1	1	2	0	1	1	1	1	3	1	1	1	1	1	1	1	1	1	0	1	1	1	1	1
Aquilegia coerulea	Aquca_009_00488.1	1	0	0	0	0	0	0	0	0	0	0	0	0	0	0	0	0	0	0	0	0	0	0	0	0	0	0	0	0
Aquilegia coerulea	Aquca_009_00502.1	1	1	1	2	1	1	1	1	1	1	1	1	1	1	1	1	1	2	2	1	1	1	1	0	2	1	1	1	2
Aquilegia coerulea	Aquca_009_00510.1	1	1	1	1	1	1	1	1	1	1	1	4	0	1	1	2	1	1	2	1	1	1	1	2	1	1	1	1	1
Aquilegia coerulea	Aquca_009_00513.1	1	0	0	0	0	0	0	0	0	0	0	0	0	0	0	0	0	0	0	0	0	0	0	0	0	0	0	0	0
Aquilegia coerulea	Aquca_009_00514.1	1	0	0	0	0	0	0	0	0	0	0	0	0	0	0	0	0	0	0	0	0	0	0	0	0	0	0	0	0
Aquilegia coerulea	Aquca_009_00519.1	1	0	0	0	0	0	0	0	0	0	0	0	0	0	0	0	0	0	0	0	0	0	0	0	0	0	0	0	0
Aquilegia coerulea	Aquca_009_00520.1	1	0	0	0	0	0	0	0	0	0	0	0	0	0	0	0	0	0	0	0	0	0	0	0	0	0	0	0	0
Aquilegia coerulea	Aquca_009_00521.1	1	0	0	0	0	0	0	0	0	0	0	0	0	0	0	0	0	0	0	0	0	0	0	0	0	0	0	0	0
Aquilegia coerulea	Aquca_009_00522.1	1	0	0	0	0	0	0	0	0	0	0	0	0	0	0	0	0	0	0	0	0	0	0	0	0	0	0	0	0
Aquilegia coerulea	Aquca_009_00523.1	1	0	0	0	0	0	0	0	0	0	0	0	0	0	0	0	0	0	0	0	0	0	0	0	0	0	0	0	0
Aquilegia coerulea	Aquca_009_00524.1	1	0	0	0	0	0	0	0	0	0	0	0	0	0	0	0	0	0	0	0	0	0	0	0	0	0	0	0	0
Aquilegia coerulea	Aquca_009_00528.1	1	1	1	1	1	1	1	1	1	1	3	1	1	1	2	1	1	2	3	1	1	1	1	1	1	1	1	1	1
Aquilegia coerulea	Aquca_009_00529.1	1	1	1	1	1	1	1	2	1	1	1	1	2	1	1	1	1	1	2	1	1	1	1	1	1	1	1	1	1
Aquilegia coerulea	Aquca_009_00545.1	1	1	1	1	1	1	1	2	2	1	1	1	2	2	1	0	1	1	2	1	1	1	1	1	1	1	1	1	2
Aquilegia coerulea	Aquca_009_00561.1	1	2	2	1	3	2	1	1	1	1	1	1	3	1	2	1	1	2	1	2	1	1	1	1	1	2	1	1	1
Aquilegia coerulea	Aquca_009_00567.1	1	0	0	0	0	0	0	0	0	0	0	0	0	0	0	0	0	0	0	0	0	0	0	0	0	0	0	0	0
Aquilegia coerulea	Aquca_009_00573.1	1	0	0	0	0	0	0	0	0	0	0	0	0	0	0	0	0	0	0	0	0	0	0	0	0	0	0	0	0
Aquilegia coerulea	Aquca_009_00574.1	1	2	2	1	1	2	1	1	1	1	1	1	3	1	1	1	1	1	0	2	2	1	3	2	1	2	1	1	1
Aquilegia coerulea	Aquca_009_00578.1	1	1	1	2	1	1	1	1	1	1	1	8	2	2	1	1	2	1	2	2	1	1	1	0	1	1	1	1	1
Aquilegia coerulea	Aquca_009_00590.1	1	0	0	0	0	0	0	0	0	0	0	0	0	0	0	0	0	0	0	0	0	0	0	0	0	0	0	0	0
Aquilegia coerulea	Aquca_009_00607.1	1	1	1	1	1	1	1	1	1	1	2	1	1	5	1	1	2	1	1	1	1	1	1	1	1	1	1	1	8
Aquilegia coerulea	Aquca_009_00617.1	1	2	1	1	1	1	1	1	1	1	1	1	2	1	1	1	1	2	1	1	1	1	1	1	1	1	1	0	1
Aquilegia coerulea	Aquca_009_00619.1	1	1	1	0	1	1	0	1	1	1	1	1	1	1	1	1	0	1	1	1	1	1	1	1	1	1	1	1	1
Aquilegia coerulea	Aquca_009_00625.1	1	1	1	1	1	1	1	1	1	1	1	1	0	1	1	1	1	1	1	1	1	1	1	1	1	1	1	1	1
Aquilegia coerulea	Aquca_009_00628.1	1	1	1	1	2	1	0	0	1	1	1	1	1	1	2	1	1	1	2	1	1	1	1	1	1	1	1	1	2
Aquilegia coerulea	Aquca_009_00632.1	1	4	5	2	8	4	2	3	3	2	2	2	5	3	2	3	3	3	6	1	2	2	1	2	3	4	2	2	2
Aquilegia coerulea	Aquca_009_00634.1	1	0	0	0	0	0	0	0	0	0	0	0	0	0	0	0	0	0	0	0	0	0	0	0	0	0	0	0	0
Aquilegia coerulea	Aquca_009_00635.1	1	4	3	1	7	3	2	2	2	3	2	2	3	6	4	3	2	5	4	1	2	1	5	5	3	3	2	0	4
Aquilegia coerulea	Aquca_009_00636.1	1	2	2	0	4	2	1	1	1	0	1	1	2	2	2	2	0	2	2	2	1	0	2	2	0	2	1	2	0
Aquilegia coerulea	Aquca_009_00637.1	1	0	0	0	0	0	0	0	0	0	0	0	0	0	0	0	0	0	0	0	0	0	0	0	0	0	0	0	0
Aquilegia coerulea	Aquca_009_00650.1	1	0	0	0	0	0	0	0	0	0	0	0	0	0	0	0	0	0	0	0	0	0	0	0	0	0	0	0	0
Aquilegia coerulea	Aquca_009_00657.1	1	3	4	3	3	3	3	3	3	3	4	2	11	5	4	3	3	4	7	4	3	3	4	4	3	3	2	3	3
Aquilegia coerulea	Aquca_009_00658.1	1	1	1	1	1	1	2	1	1	1	1	2	4	1	1	1	1	1	3	2	1	1	1	2	1	1	1	1	1
Aquilegia coerulea	Aquca_009_00664.1	1	3	3	2	6	3	2	3	3	2	3	2	7	7	2	1	2	4	2	2	2	2	3	3	2	3	3	2	3
Aquilegia coerulea	Aquca_009_00670.1	1	4	3	2	2	5	4	2	4	1	3	1	2	1	2	2	2	1	2	1	1	2	2	2	2	1	2	2	4
Aquilegia coerulea	Aquca_009_00680.1	1	1	1	1	2	1	3	1	1	1	1	1	5	2	1	1	1	1	1	1	1	2	1	0	1	1	1	1	1
Aquilegia coerulea	Aquca_009_00681.1	1	0	0	0	0	0	0	0	0	0	0	0	0	0	0	0	0	0	0	0	0	0	0	0	0	0	0	0	0
Aquilegia coerulea	Aquca_009_00690.1	1	1	1	2	2	1	2	2	2	1	1	1	3	2	1	1	2	1	1	1	1	1	1	1	2	1	1	1	3
Aquilegia coerulea	Aquca_009_00693.1	1	0	0	0	0	0	0	0	0	0	0	0	0	0	0	0	0	0	0	0	0	0	0	0	0	0	0	0	0
Aquilegia coerulea	Aquca_009_00696.1	1	1	1	1	4	1	1	1	1	1	1	1	2	1	2	1	1	1	2	1	1	1	1	1	2	1	2	2	1
Aquilegia coerulea	Aquca_009_00703.1	1	1	1	1	2	1	1	1	1	1	1	2	3	2	2	1	1	2	2	1	1	2	1	2	1	1	1	1	2
Aquilegia coerulea	Aquca_009_00706.1	1	0	0	0	0	0	0	0	0	0	0	0	0	0	0	0	0	0	0	0	0	0	0	0	0	0	0	0	0
Aquilegia coerulea	Aquca_009_00708.1	1	3	4	2	5	2	1	2	3	2	3	1	5	2	1	3	2	3	2	2	1	2	5	2	3	1	1	2	2
Aquilegia coerulea	Aquca_009_00709.1	1	1	1	1	1	1	1	1	1	1	2	1	2	1	1	1	1	1	1	1	1	1	1	1	1	1	1	1	1
Aquilegia coerulea	Aquca_009_00710.1	1	2	1	1	1	1	1	1	1	1	1	2	1	1	1	1	1	1	2	1	1	1	1	1	1	1	1	1	0
Aquilegia coerulea	Aquca_009_00711.1	1	2	1	1	2	1	1	1	2	1	1	1	2	2	1	1	2	1	1	1	1	1	2	1	1	1	1	2	3
Aquilegia coerulea	Aquca_009_00713.1	1	0	0	0	0	0	0	0	0	1	0	1	0	1	1	1	0	0	0	1	1	0	2	1	0	0	1	0	0
Aquilegia coerulea	Aquca_009_00714.1	1	0	0	0	0	0	0	0	0	0	0	0	0	0	2	0	0	0	0	0	0	0	0	0	0	0	1	0	0
Aquilegia coerulea	Aquca_009_00716.1	1	0	0	0	0	0	0	0	0	0	0	0	0	0	0	0	0	0	0	0	0	0	0	0	0	0	0	0	0
Aquilegia coerulea	Aquca_009_00730.1	1	1	1	1	2	1	0	1	1	1	1	0	2	1	1	1	1	1	2	1	1	1	1	1	1	1	1	1	1
Aquilegia coerulea	Aquca_009_00734.1	1	0	0	0	0	0	0	0	0	0	0	0	0	0	0	0	0	0	0	0	0	0	0	0	0	0	0	0	0
Aquilegia coerulea	Aquca_009_00740.1	1	1	1	1	2	1	1	1	1	1	1	1	3	1	1	1	1	2	2	1	1	1	1	2	1	1	1	1	2
Aquilegia coerulea	Aquca_009_00743.1	1	0	0	0	0	0	0	0	0	0	0	0	0	0	0	0	0	0	0	0	0	0	0	0	0	0	0	0	0
Aquilegia coerulea	Aquca_009_00751.1	1	0	0	0	0	0	0	0	0	0	0	0	0	1	1	0	0	0	1	0	1	0	0	0	0	0	1	0	0
Aquilegia coerulea	Aquca_009_00757.1	1	1	1	1	1	1	1	1	1	1	1	1	4	1	2	1	1	2	3	1	0	1	1	1	1	1	0	1	1
Aquilegia coerulea	Aquca_009_00758.1	1	1	1	1	2	1	1	1	1	1	1	1	2	2	2	1	1	1	2	1	1	1	2	2	1	1	1	2	1
Aquilegia coerulea	Aquca_009_00766.1	1	1	1	2	2	1	2	2	3	2	3	2	1	2	2	1	2	2	2	2	2	2	2	2	2	1	2	2	1
Aquilegia coerulea	Aquca_009_00767.1	1	1	1	0	2	1	2	2	1	1	3	2	4	3	2	4	0	2	3	2	2	0	2	4	0	1	2	2	0
Aquilegia coerulea	Aquca_009_00770.1	1	1	1	1	2	1	1	1	1	1	1	1	2	2	1	1	1	1	2	1	1	1	1	1	4	1	1	1	2
Aquilegia coerulea	Aquca_009_00778.1	1	4	2	4	2	3	1	2	1	2	1	4	3	3	2	7	1	5	2	1	1	1	1	1	4	2	1	2	2
Aquilegia coerulea	Aquca_009_00783.1	1	0	0	0	0	0	0	0	0	0	0	0	0	0	0	0	0	0	0	0	0	0	0	0	0	0	0	0	0
Aquilegia coerulea	Aquca_009_00787.1	1	1	1	1	1	1	1	1	1	1	1	1	2	2	1	2	1	1	2	1	1	1	1	1	1	2	1	1	1
Aquilegia coerulea	Aquca_009_00799.1	1	2	1	2	2	1	1	1	1	1	1	1	0	2	1	1	2	1	1	1	1	0	1	1	2	1	1	1	1
Aquilegia coerulea	Aquca_009_00800.1	1	1	1	1	1	1	1	1	1	1	1	1	1	1	1	1	1	1	1	1	1	0	1	1	1	1	1	1	1
Aquilegia coerulea	Aquca_009_00801.1	1	2	2	1	3	1	1	1	1	1	1	1	1	2	1	2	1	8	2	0	1	1	3	2	1	2	1	1	1
Aquilegia coerulea	Aquca_009_00803.1	1	3	2	0	5	3	2	3	3	3	8	4	4	8	6	5	0	3	9	2	3	2	8	6	5	3	2	4	2
Aquilegia coerulea	Aquca_009_00812.1	1	1	1	1	2	1	0	1	1	1	1	1	4	2	2	2	1	2	2	1	1	2	2	2	2	1	1	1	2
Aquilegia coerulea	Aquca_009_00828.1	1	1	1	1	1	1	1	1	1	1	3	1	1	2	1	1	1	1	2	1	1	1	1	0	1	1	1	1	9
Aquilegia coerulea	Aquca_009_00831.1	1	1	1	1	1	2	1	2	0	1	1	2	2	2	1	2	1	2	2	1	1	2	1	1	2	1	1	1	1
Aquilegia coerulea	Aquca_009_00835.1	1	0	0	0	0	0	0	2	3	0	0	1	5	3	2	0	0	2	1	1	2	0	0	0	0	0	0	1	0
Aquilegia coerulea	Aquca_009_00836.1	1	5	5	2	9	5	2	3	3	4	3	3	8	7	5	3	1	3	4	3	3	0	4	3	1	4	3	3	2
Aquilegia coerulea	Aquca_009_00842.1	1	0	0	0	0	0	0	0	0	0	0	0	0	0	0	0	0	0	0	0	0	0	0	0	0	0	0	0	0
Aquilegia coerulea	Aquca_009_00843.1	1	3	2	2	5	2	1	2	2	2	2	3	4	4	3	3	2	3	3	3	3	2	5	4	3	2	3	2	8
Aquilegia coerulea	Aquca_009_00844.1	1	2	1	1	2	1	1	1	1	1	1	1	1	2	2	1	1	1	1	1	1	1	1	1	1	1	1	1	2
Aquilegia coerulea	Aquca_009_00866.1	1	0	0	0	0	0	0	0	0	0	0	0	0	0	0	0	0	0	0	0	0	0	0	0	0	0	0	0	0
Aquilegia coerulea	Aquca_009_00867.1	1	0	0	0	0	0	0	0	0	0	0	0	0	0	0	0	0	0	0	0	0	0	0	0	0	0	0	0	0
Aquilegia coerulea	Aquca_009_00869.1	1	0	0	0	0	0	0	0	0	0	0	0	0	0	0	0	0	0	0	0	0	0	0	0	0	0	0	0	0
Aquilegia coerulea	Aquca_009_00885.1	1	1	1	1	2	1	1	1	1	1	1	1	3	1	1	1	0	1	2	2	1	1	1	1	2	1	1	1	2
Aquilegia coerulea	Aquca_009_00888.1	1	1	1	2	1	1	1	1	1	1	1	1	2	3	2	1	2	2	2	1	1	2	1	1	2	1	1	1	1
Aquilegia coerulea	Aquca_009_00890.1	1	0	0	0	0	0	0	0	0	0	0	0	0	0	0	0	0	0	0	0	0	0	0	0	0	0	0	0	0
Aquilegia coerulea	Aquca_009_00892.1	1	0	0	0	0	0	0	0	0	0	0	0	0	0	0	0	0	0	0	0	0	0	0	0	0	0	0	0	0
Aquilegia coerulea	Aquca_009_00900.1	1	1	1	2	2	1	0	1	1	1	1	2	1	1	1	2	1	1	1	1	1	1	1	1	1	1	2	1	1
Aquilegia coerulea	Aquca_009_00903.1	1	2	1	1	2	1	1	1	1	1	0	1	1	1	1	1	1	1	1	1	1	0	1	1	1	1	1	0	1
Aquilegia coerulea	Aquca_009_00908.1	1	0	0	0	0	0	0	0	0	0	0	0	0	0	0	0	0	0	0	0	0	0	0	0	0	0	0	0	0
Aquilegia coerulea	Aquca_009_00909.1	1	0	0	0	0	0	0	0	0	0	0	0	0	0	0	0	0	0	0	0	0	0	0	0	0	0	0	0	0
Aquilegia coerulea	Aquca_009_00912.1	1	0	0	4	0	0	1	1	1	1	1	0	0	1	1	0	0	1	4	0	1	6	1	1	4	0	2	1	7
Aquilegia coerulea	Aquca_009_00914.1	1	1	1	1	1	1	1	1	1	1	1	1	1	1	1	1	2	1	1	1	1	1	2	1	1	1	1	1	3
Aquilegia coerulea	Aquca_009_00916.1	1	1	1	1	2	1	0	1	1	2	1	1	2	1	1	1	1	3	2	1	2	1	1	1	1	1	2	1	0
Aquilegia coerulea	Aquca_009_00917.1	1	2	1	1	2	2	1	1	1	0	7	1	0	2	1	1	2	1	1	1	1	1	1	1	1	1	1	1	3
Aquilegia coerulea	Aquca_009_00918.1	1	1	1	1	2	1	1	1	1	1	1	1	1	1	1	1	1	1	1	1	1	1	1	1	1	1	1	1	1
Aquilegia coerulea	Aquca_009_00925.1	1	2	1	1	1	1	1	1	1	1	1	1	2	1	1	1	1	1	1	1	1	0	1	1	1	1	1	1	3
Aquilegia coerulea	Aquca_009_00932.1	1	1	1	1	1	1	1	1	1	1	1	1	2	1	1	2	1	1	1	1	1	1	1	1	1	1	1	1	1
Aquilegia coerulea	Aquca_009_00937.1	1	0	0	0	1	0	0	1	1	1	2	1	1	1	2	2	0	2	2	1	1	0	1	0	0	1	1	1	0
Aquilegia coerulea	Aquca_009_00941.1	1	3	1	1	4	2	2	1	1	2	2	1	3	2	4	1	1	3	4	1	3	2	2	2	2	1	2	0	2
Aquilegia coerulea	Aquca_009_00947.1	1	0	0	0	0	0	0	0	0	0	0	0	0	0	0	0	0	0	0	0	0	0	0	0	0	0	0	0	0
Aquilegia coerulea	Aquca_009_00952.1	1	1	1	1	1	1	1	1	1	1	1	2	2	2	1	1	1	1	1	1	1	1	1	1	1	2	1	1	1
Aquilegia coerulea	Aquca_009_00953.1	1	0	1	2	1	1	1	1	1	1	1	1	1	1	1	1	1	1	1	1	1	1	1	1	1	1	1	1	1
Aquilegia coerulea	Aquca_009_00959.1	1	3	2	2	2	2	0	1	2	2	2	1	2	3	2	1	1	1	2	1	0	1	1	1	1	2	1	1	1
Aquilegia coerulea	Aquca_009_00960.1	1	0	0	0	0	0	0	0	0	0	0	0	0	0	0	0	0	0	0	0	0	0	0	0	0	0	0	0	0
Aquilegia coerulea	Aquca_009_00968.1	1	0	0	0	0	0	0	0	0	0	0	0	0	0	0	0	0	0	0	0	0	0	0	0	0	0	0	0	0
Aquilegia coerulea	Aquca_009_00972.1	1	0	0	0	0	0	0	0	0	0	0	0	0	0	0	0	0	0	0	0	0	0	0	0	0	0	0	0	0
Aquilegia coerulea	Aquca_009_00976.1	1	0	0	0	0	0	0	0	0	1	1	0	1	1	2	0	0	0	2	0	1	0	1	1	0	0	0	0	0
Aquilegia coerulea	Aquca_009_00979.1	1	0	0	0	0	0	0	0	0	0	0	0	0	0	0	0	0	0	0	0	0	0	0	0	0	0	0	0	0
Aquilegia coerulea	Aquca_009_00983.1	1	1	1	0	1	1	2	1	1	1	1	1	1	2	1	1	0	1	2	1	1	0	1	1	0	1	1	1	0
Aquilegia coerulea	Aquca_009_00999.1	1	0	0	0	0	0	0	0	0	0	0	0	0	0	0	0	0	0	0	0	0	0	0	0	0	0	0	0	0
Aquilegia coerulea	Aquca_009_01002.1	1	3	2	1	3	2	2	1	2	2	1	1	0	2	1	1	1	1	3	1	1	1	1	2	1	2	1	1	3
Aquilegia coerulea	Aquca_009_01010.1	1	0	0	0	0	0	0	0	0	0	0	0	0	0	0	0	0	0	0	0	0	0	0	0	0	0	0	0	0
Aquilegia coerulea	Aquca_009_01011.1	1	0	0	0	0	0	0	0	0	0	0	0	0	0	0	0	0	0	0	0	0	0	0	0	0	0	0	0	0
Aquilegia coerulea	Aquca_009_01012.1	1	0	0	0	0	0	0	0	0	0	0	0	0	0	0	0	0	0	0	0	0	0	0	0	0	0	0	0	0
Aquilegia coerulea	Aquca_009_01014.1	1	1	1	1	1	1	1	1	1	1	1	1	1	1	1	1	1	1	1	1	1	1	1	1	1	1	2	1	1
Aquilegia coerulea	Aquca_009_01015.1	1	0	0	0	0	0	0	0	0	0	0	0	0	0	0	0	0	0	0	0	0	0	0	0	0	0	0	0	0
Aquilegia coerulea	Aquca_009_01024.1	1	0	0	0	0	0	0	0	0	0	0	0	0	0	0	0	0	0	0	0	0	0	0	0	0	0	0	0	0
Aquilegia coerulea	Aquca_009_01041.1	1	1	1	1	1	1	1	1	1	1	1	1	2	1	1	1	1	1	1	1	1	1	1	1	1	1	1	1	0
Aquilegia coerulea	Aquca_009_01042.1	1	1	1	0	1	1	1	1	1	1	1	1	1	1	1	1	1	1	2	1	1	1	1	1	1	1	1	1	0
Aquilegia coerulea	Aquca_009_01043.1	1	0	0	0	0	0	0	0	0	0	0	0	0	0	0	0	0	0	0	0	0	0	0	0	0	0	0	0	0
Aquilegia coerulea	Aquca_009_01053.1	1	0	0	0	0	0	0	0	0	0	0	0	0	0	0	0	0	0	0	0	0	0	0	0	0	0	0	0	0
Aquilegia coerulea	Aquca_009_01056.1	1	1	1	1	2	1	1	1	1	1	2	1	1	1	1	1	1	1	1	2	1	1	1	1	1	1	1	1	1
Aquilegia coerulea	Aquca_009_01061.1	1	1	1	1	2	1	1	1	1	1	3	2	2	2	2	2	2	1	1	1	2	1	1	1	2	1	2	3	1
Aquilegia coerulea	Aquca_009_01062.1	1	1	1	1	1	1	2	1	1	1	1	1	2	2	2	1	1	1	2	1	1	1	2	0	1	1	1	4	5
Aquilegia coerulea	Aquca_009_01065.1	1	1	1	1	3	1	1	1	1	1	2	1	1	2	2	1	1	1	1	1	2	2	1	2	2	1	1	0	4
Aquilegia coerulea	Aquca_009_01069.1	1	1	1	2	1	1	1	1	1	1	1	1	2	2	1	1	1	1	1	1	1	2	1	1	1	1	1	1	1
Aquilegia coerulea	Aquca_009_01079.1	1	0	0	0	0	0	0	0	0	0	0	0	0	0	0	0	0	0	0	0	0	0	0	0	0	0	0	0	0
Aquilegia coerulea	Aquca_009_01082.1	1	2	2	1	2	2	1	1	1	2	2	1	3	2	2	2	1	2	1	1	1	1	0	2	1	2	2	1	3
Aquilegia coerulea	Aquca_009_01084.1	1	1	1	1	1	1	1	1	0	1	0	1	2	1	1	1	1	2	1	1	1	1	1	1	1	1	1	1	1
Aquilegia coerulea	Aquca_009_01089.1	1	2	1	2	1	1	3	2	2	3	2	1	2	2	3	1	1	4	3	1	1	3	1	0	1	1	1	1	4
Aquilegia coerulea	Aquca_009_01092.1	1	0	0	0	0	0	0	0	0	0	0	0	0	0	0	0	0	0	0	0	0	0	0	0	0	0	0	0	0
Aquilegia coerulea	Aquca_009_01097.1	1	0	0	0	0	0	0	1	0	1	0	0	2	1	0	0	0	1	0	0	1	0	0	0	0	0	1	1	0
Aquilegia coerulea	Aquca_010_00002.1	1	0	0	0	0	0	0	0	0	0	0	0	0	0	0	0	0	0	0	0	0	0	0	0	0	0	0	0	0
Aquilegia coerulea	Aquca_010_00004.1	1	0	1	1	2	0	1	1	1	1	1	1	2	1	1	1	1	1	2	1	1	1	1	1	1	1	1	4	2
Aquilegia coerulea	Aquca_010_00009.1	1	1	0	0	4	1	1	2	1	0	0	2	0	3	3	0	0	1	2	2	0	0	0	0	0	1	2	0	0
Aquilegia coerulea	Aquca_010_00022.1	1	0	0	0	0	0	0	0	0	0	0	0	0	0	0	0	0	0	0	0	0	0	0	0	0	0	0	0	0
Aquilegia coerulea	Aquca_010_00032.1	1	1	1	1	3	1	1	2	0	2	1	2	8	5	3	1	0	5	2	2	2	1	5	4	1	1	2	2	1
Aquilegia coerulea	Aquca_010_00035.1	1	0	0	0	0	0	0	0	0	0	0	0	0	0	0	0	0	0	0	0	0	0	0	0	0	0	0	0	0
Aquilegia coerulea	Aquca_010_00044.1	1	2	1	1	1	1	1	1	0	1	1	1	3	2	1	1	1	1	2	1	1	1	3	1	2	1	1	1	1
Aquilegia coerulea	Aquca_010_00053.1	1	1	1	1	1	1	2	1	1	1	1	1	2	3	1	1	1	1	2	1	1	1	2	2	1	1	1	1	1
Aquilegia coerulea	Aquca_010_00059.1	1	0	0	0	0	0	0	0	0	0	0	0	0	0	0	0	0	0	0	0	0	0	0	0	0	0	0	0	0
Aquilegia coerulea	Aquca_010_00073.1	1	1	1	1	3	1	1	1	1	1	1	1	1	2	1	2	2	1	2	1	1	2	1	1	2	1	1	1	1
Aquilegia coerulea	Aquca_010_00074.1	1	0	0	0	0	0	0	0	0	0	0	0	0	0	0	0	0	0	0	0	0	0	0	0	0	0	0	0	0
Aquilegia coerulea	Aquca_010_00078.1	1	0	0	0	0	0	0	0	0	0	0	0	0	0	0	0	0	0	0	0	0	0	0	0	0	0	0	0	0
Aquilegia coerulea	Aquca_010_00080.1	1	0	0	0	0	0	0	0	0	0	0	0	0	0	0	0	0	0	0	0	0	0	0	0	0	0	0	0	0
Aquilegia coerulea	Aquca_010_00084.1	1	2	2	0	3	2	1	2	2	1	6	2	0	1	1	4	1	0	3	2	2	4	3	3	0	2	1	3	0
Aquilegia coerulea	Aquca_010_00109.1	1	0	0	0	0	0	0	0	0	0	0	0	0	0	0	0	0	0	0	0	0	0	0	0	0	0	0	0	0
Aquilegia coerulea	Aquca_010_00115.1	1	1	1	1	1	1	1	1	1	0	2	4	5	3	1	8	2	2	4	5	1	1	4	2	1	1	3	3	0
Aquilegia coerulea	Aquca_010_00117.1	1	1	2	0	3	2	1	1	1	0	0	1	2	1	1	2	1	1	2	0	1	1	1	1	0	1	1	0	1
Aquilegia coerulea	Aquca_010_00123.1	1	0	0	0	0	0	0	0	0	0	0	0	0	0	0	0	0	0	0	0	0	0	0	0	0	0	0	0	0
Aquilegia coerulea	Aquca_010_00126.1	1	2	2	1	5	1	2	2	2	3	1	2	6	7	4	1	0	3	5	2	2	1	2	4	0	1	2	1	0
Aquilegia coerulea	Aquca_010_00127.1	1	1	1	2	2	1	1	1	1	1	1	1	6	4	3	1	2	2	2	1	1	2	2	2	2	1	2	2	2
Aquilegia coerulea	Aquca_010_00128.1	1	0	0	0	0	0	0	0	0	0	0	0	0	0	0	0	0	0	0	0	0	0	0	0	0	0	0	0	0
Aquilegia coerulea	Aquca_010_00135.1	1	0	4	2	3	3	1	1	3	2	1	1	1	4	3	2	3	1	5	1	2	3	3	3	3	3	2	1	5
Aquilegia coerulea	Aquca_010_00155.1	1	1	1	1	2	1	1	1	1	2	1	1	2	1	1	2	1	1	2	1	1	1	1	1	1	1	1	1	0
Aquilegia coerulea	Aquca_010_00156.1	1	1	1	1	1	1	1	1	1	1	1	1	1	1	2	1	1	1	1	1	1	1	1	1	1	1	1	1	1
Aquilegia coerulea	Aquca_010_00161.1	1	0	0	0	0	0	0	0	0	0	0	0	0	0	0	0	0	0	0	0	0	0	0	0	0	0	0	0	0
Aquilegia coerulea	Aquca_010_00168.1	1	0	0	0	0	0	0	0	0	0	1	0	0	0	1	0	0	0	0	1	0	0	0	0	0	0	0	0	0
Aquilegia coerulea	Aquca_010_00178.1	1	1	1	2	1	1	3	2	2	0	1	2	3	2	2	2	3	3	3	2	2	1	2	3	3	1	3	2	2
Aquilegia coerulea	Aquca_010_00183.1	1	0	0	0	0	0	0	0	0	0	0	0	0	0	0	0	0	0	0	0	0	0	0	0	0	0	0	0	0
Aquilegia coerulea	Aquca_010_00189.1	1	0	0	0	0	0	0	0	0	0	0	0	0	0	0	0	0	0	0	0	0	0	0	0	0	0	0	0	0
Aquilegia coerulea	Aquca_010_00196.1	1	1	1	1	2	1	1	1	1	1	1	1	2	1	1	1	1	1	2	1	1	1	2	2	1	1	1	2	3
Aquilegia coerulea	Aquca_010_00197.1	1	1	1	1	1	1	1	1	1	1	1	1	2	1	1	1	1	1	1	2	1	1	1	1	1	1	1	0	2
Aquilegia coerulea	Aquca_010_00199.1	1	2	2	1	4	2	4	1	2	1	1	1	1	2	1	1	1	2	2	1	1	1	1	1	1	2	1	1	1
Aquilegia coerulea	Aquca_010_00205.1	1	1	1	0	2	1	1	1	1	0	1	0	2	2	2	1	0	1	1	1	1	0	1	1	0	1	1	1	0
Aquilegia coerulea	Aquca_010_00214.1	1	1	1	1	2	0	1	2	3	1	1	1	2	1	1	1	1	3	2	1	1	1	1	0	1	1	1	1	1
Aquilegia coerulea	Aquca_010_00222.1	1	2	2	1	2	2	1	2	2	0	1	1	3	2	1	1	2	2	2	3	1	2	2	1	3	2	3	1	3
Aquilegia coerulea	Aquca_010_00226.1	1	2	2	2	2	2	2	2	2	2	3	1	3	4	4	3	1	3	6	2	2	2	2	2	3	2	2	3	2
Aquilegia coerulea	Aquca_010_00229.1	1	0	0	0	0	0	0	0	0	0	0	0	0	0	0	0	0	0	0	0	0	0	0	0	0	0	0	0	0
Aquilegia coerulea	Aquca_010_00230.1	1	4	4	4	5	4	2	2	2	2	4	2	4	5	3	3	4	3	4	2	2	5	4	4	4	4	2	2	7
Aquilegia coerulea	Aquca_010_00242.1	1	1	1	0	1	1	1	1	1	1	0	1	1	1	1	0	1	1	0	0	1	0	1	1	1	1	0	2	0
Aquilegia coerulea	Aquca_010_00251.1	1	1	1	1	1	1	0	1	1	1	1	1	2	1	1	1	1	1	2	1	1	1	1	2	1	1	1	1	0
Aquilegia coerulea	Aquca_010_00253.1	1	0	0	0	0	0	0	0	0	0	0	0	0	0	0	0	0	0	0	0	0	0	0	0	0	0	0	0	0
Aquilegia coerulea	Aquca_010_00257.1	1	0	0	0	0	0	0	0	0	0	0	0	0	0	0	0	0	0	0	0	0	0	0	0	0	0	0	0	0
Aquilegia coerulea	Aquca_010_00265.1	1	1	1	1	1	1	1	1	1	1	1	2	4	2	2	2	1	3	1	2	2	0	2	2	1	1	2	0	1
Aquilegia coerulea	Aquca_010_00274.1	1	1	1	1	1	1	1	2	2	3	3	1	2	3	3	2	1	2	2	3	1	2	2	2	1	1	2	3	2
Aquilegia coerulea	Aquca_010_00278.1	1	1	1	1	1	1	1	1	1	2	1	1	2	1	1	1	3	2	1	1	1	2	1	1	1	1	1	1	1
Aquilegia coerulea	Aquca_010_00283.1	1	1	1	1	1	1	2	2	2	1	1	2	3	3	3	2	3	2	4	2	1	1	2	1	1	1	2	3	1
Aquilegia coerulea	Aquca_010_00296.1	1	0	0	0	0	0	0	0	0	0	0	0	0	0	0	0	0	0	0	0	0	0	0	0	0	0	0	0	0
Aquilegia coerulea	Aquca_010_00297.1	1	1	1	1	1	1	1	1	2	1	1	2	2	1	1	0	2	1	1	1	1	1	1	1	1	1	1	1	1
Aquilegia coerulea	Aquca_010_00312.1	1	3	1	1	2	1	1	2	2	1	1	0	1	1	1	1	1	1	1	1	1	2	2	1	1	1	1	1	1
Aquilegia coerulea	Aquca_010_00314.1	1	0	0	0	0	0	0	0	0	0	0	0	0	0	0	0	0	0	0	0	0	0	0	0	0	0	0	0	0
Aquilegia coerulea	Aquca_010_00324.1	1	1	1	1	1	1	1	1	1	1	1	1	0	1	1	1	1	1	1	1	1	1	1	1	1	1	1	1	3
Aquilegia coerulea	Aquca_010_00328.1	1	1	1	2	2	1	2	1	1	1	1	1	1	1	2	0	1	1	1	1	1	2	1	2	1	1	1	1	1
Aquilegia coerulea	Aquca_010_00332.1	1	2	1	1	1	1	1	2	1	1	1	1	2	1	2	1	2	1	1	1	1	1	1	1	1	1	1	1	1
Aquilegia coerulea	Aquca_010_00345.1	1	1	1	1	1	1	1	1	1	1	2	3	4	3	2	1	1	2	4	1	1	1	1	2	1	1	2	2	1
Aquilegia coerulea	Aquca_010_00346.1	1	1	1	1	2	1	1	1	1	0	1	1	4	2	2	3	1	1	2	1	1	1	1	1	1	1	1	1	3
Aquilegia coerulea	Aquca_010_00358.1	1	0	0	0	0	0	1	1	1	0	1	1	0	1	1	0	0	0	2	1	1	0	0	0	0	0	1	1	0
Aquilegia coerulea	Aquca_010_00359.1	1	1	1	1	2	1	1	1	1	1	1	1	2	1	1	1	1	1	1	1	1	1	1	1	1	1	1	3	2
Aquilegia coerulea	Aquca_010_00363.1	1	1	1	1	1	1	1	1	1	1	1	1	2	2	1	1	1	2	1	1	1	1	1	1	1	1	1	1	2
Aquilegia coerulea	Aquca_010_00369.1	1	0	0	0	0	0	0	0	0	0	0	0	0	0	0	0	0	0	0	0	0	0	0	0	0	0	0	0	0
Aquilegia coerulea	Aquca_010_00370.1	1	0	0	0	0	0	0	0	0	0	0	0	0	0	0	0	0	0	1	0	0	0	0	0	0	0	0	0	0
Aquilegia coerulea	Aquca_010_00376.1	1	0	1	1	3	1	2	1	1	2	2	1	2	1	2	3	1	2	2	1	2	1	1	1	1	1	2	1	1
Aquilegia coerulea	Aquca_010_00386.1	1	0	0	0	0	0	0	0	0	0	0	0	0	0	0	0	0	0	0	0	0	0	0	0	0	0	0	0	0
Aquilegia coerulea	Aquca_010_00387.1	1	1	1	1	2	1	1	1	1	0	1	1	2	1	1	2	1	1	1	1	1	2	1	1	1	1	1	1	1
Aquilegia coerulea	Aquca_010_00410.1	1	1	1	1	1	1	1	1	2	1	1	2	3	3	2	1	1	2	2	1	1	1	1	1	1	1	1	1	2
Aquilegia coerulea	Aquca_010_00411.1	1	0	0	0	0	0	0	0	0	0	0	0	0	0	0	0	0	0	0	0	0	0	0	0	0	0	0	0	0
Aquilegia coerulea	Aquca_010_00418.1	1	0	0	0	0	0	0	0	0	0	0	0	0	0	0	0	0	0	0	0	0	0	0	0	0	0	0	0	0
Aquilegia coerulea	Aquca_010_00432.1	1	1	1	1	1	1	2	1	1	1	1	0	4	4	2	1	1	2	3	1	1	1	2	0	2	1	1	1	1
Aquilegia coerulea	Aquca_010_00435.1	1	0	5	0	5	5	6	4	4	0	12	5	2	8	5	1	0	2	10	4	5	0	2	8	0	5	18	6	0
Aquilegia coerulea	Aquca_010_00438.1	1	2	1	1	1	1	1	1	1	1	1	1	2	1	1	1	1	1	1	1	1	1	1	0	1	1	1	1	4
Aquilegia coerulea	Aquca_010_00440.1	1	3	1	1	2	1	2	1	1	1	1	2	2	2	1	1	1	1	1	1	1	2	2	2	1	2	1	1	1
Aquilegia coerulea	Aquca_010_00441.1	1	1	1	1	2	2	1	2	2	1	1	1	4	3	2	1	1	1	3	1	1	1	1	1	1	1	2	3	1
Aquilegia coerulea	Aquca_010_00442.1	1	0	0	0	0	0	0	0	0	0	0	0	0	0	0	0	0	0	0	0	0	0	0	0	0	0	0	0	0
Aquilegia coerulea	Aquca_010_00445.1	1	1	3	1	4	3	2	1	1	1	2	1	1	2	2	1	1	2	1	1	1	1	1	2	1	2	3	1	2
Aquilegia coerulea	Aquca_010_00448.1	1	2	2	1	2	3	3	2	2	1	1	1	3	5	2	1	1	1	3	1	2	0	2	3	1	2	2	1	1
Aquilegia coerulea	Aquca_010_00449.1	1	1	1	1	1	1	1	0	0	1	1	1	2	2	2	1	1	1	1	1	1	1	1	1	1	1	1	1	1
Aquilegia coerulea	Aquca_010_00457.1	1	3	3	2	4	2	2	1	1	1	3	2	5	4	3	2	2	3	3	3	2	2	3	3	2	3	2	2	1
Aquilegia coerulea	Aquca_010_00459.1	1	1	1	1	1	1	0	1	1	1	1	1	0	1	1	1	1	1	0	1	1	0	1	1	1	1	1	0	1
Aquilegia coerulea	Aquca_010_00462.1	1	0	0	0	0	0	0	0	0	0	0	0	0	0	0	0	0	0	0	0	0	0	0	0	0	0	0	0	0
Aquilegia coerulea	Aquca_010_00480.1	1	1	1	1	2	1	1	1	1	1	1	2	2	1	1	1	1	1	0	2	1	1	2	1	1	1	1	1	1
Aquilegia coerulea	Aquca_010_00481.1	1	0	0	0	0	0	0	0	0	0	0	0	0	0	0	0	0	0	0	0	0	0	0	0	0	0	0	0	0
Aquilegia coerulea	Aquca_010_00484.1	1	0	0	0	0	0	0	0	0	0	0	0	2	0	0	0	0	0	1	0	0	0	0	0	0	0	0	0	0
Aquilegia coerulea	Aquca_010_00488.1	1	0	0	0	0	0	0	1	1	0	1	1	4	1	0	0	0	2	2	1	1	0	1	1	0	0	1	0	0
Aquilegia coerulea	Aquca_010_00491.1	1	1	1	1	1	1	1	1	1	0	1	1	2	0	1	1	1	1	1	1	1	1	0	1	1	1	1	1	1
Aquilegia coerulea	Aquca_010_00492.1	1	1	1	1	1	1	0	1	0	1	1	1	2	1	1	1	1	1	1	1	1	1	1	1	1	1	1	1	1
Aquilegia coerulea	Aquca_010_00493.1	1	1	1	2	3	1	3	1	2	1	1	1	3	3	2	2	2	1	3	1	2	1	2	2	1	1	2	2	1
Aquilegia coerulea	Aquca_010_00500.1	1	3	3	4	3	4	3	2	3	2	2	2	4	3	2	2	4	2	2	2	2	3	2	2	3	2	2	2	3
Aquilegia coerulea	Aquca_010_00502.1	1	1	1	1	1	1	1	1	1	3	1	1	2	1	1	1	1	2	1	1	1	1	1	0	1	2	1	2	1
Aquilegia coerulea	Aquca_010_00505.1	1	0	0	0	0	0	0	0	0	0	0	0	0	0	0	0	0	0	0	0	0	0	0	0	0	0	0	0	0
Aquilegia coerulea	Aquca_010_00515.1	1	1	1	1	1	1	1	1	1	1	1	2	6	1	2	2	1	1	2	1	1	2	1	1	1	1	1	1	2
Aquilegia coerulea	Aquca_010_00535.1	1	2	1	0	4	2	0	0	0	0	0	0	0	2	1	0	0	0	0	0	3	0	0	0	0	2	1	1	0
Aquilegia coerulea	Aquca_010_00549.1	1	4	5	1	2	3	2	1	1	2	1	1	3	2	2	2	1	2	2	2	1	1	1	2	1	2	1	1	2
Aquilegia coerulea	Aquca_010_00564.1	1	1	1	1	1	1	1	1	2	1	1	1	1	1	1	1	1	1	3	1	1	1	1	1	1	1	1	1	2
Aquilegia coerulea	Aquca_010_00566.1	1	0	0	0	0	0	0	0	0	0	0	0	0	0	0	0	0	0	0	0	0	0	0	0	0	0	0	0	0
Aquilegia coerulea	Aquca_010_00574.1	1	1	1	1	1	1	2	1	1	1	1	1	0	1	1	1	1	1	1	1	1	1	1	1	1	1	1	1	1
Aquilegia coerulea	Aquca_010_00582.1	1	2	1	1	1	1	1	1	1	1	1	1	0	1	2	1	1	1	2	1	1	1	1	1	1	1	1	1	1
Aquilegia coerulea	Aquca_010_00586.1	1	1	1	1	2	1	1	1	1	1	1	2	3	1	2	1	1	1	1	1	1	1	1	1	1	1	1	1	3
Aquilegia coerulea	Aquca_010_00612.1	1	1	1	1	2	1	1	1	1	1	1	1	2	1	2	1	1	1	2	1	2	1	1	1	1	1	1	1	1
Aquilegia coerulea	Aquca_010_00621.1	1	0	0	0	0	0	0	0	0	0	0	0	0	0	0	0	0	0	0	0	0	0	0	0	0	0	0	0	0
Aquilegia coerulea	Aquca_010_00623.1	1	2	2	1	1	2	1	1	1	1	1	1	3	2	2	2	1	2	2	1	1	1	1	1	1	1	1	1	1
Aquilegia coerulea	Aquca_010_00631.1	1	1	1	1	2	1	2	1	1	1	1	1	1	1	1	1	1	1	1	1	1	1	1	1	1	1	1	1	2
Aquilegia coerulea	Aquca_010_00633.1	1	0	0	0	0	0	0	0	0	0	0	0	0	0	0	0	0	0	0	0	0	0	0	0	0	0	0	0	0
Aquilegia coerulea	Aquca_010_00637.1	1	1	1	1	1	1	0	1	1	1	1	1	0	1	2	1	1	1	1	0	1	0	1	1	1	1	1	1	1
Aquilegia coerulea	Aquca_010_00641.1	1	0	0	0	0	0	0	0	0	0	0	0	0	0	0	0	0	0	0	0	0	0	0	0	0	0	0	0	0
Aquilegia coerulea	Aquca_010_00643.1	1	1	1	1	1	1	1	1	1	1	1	1	1	1	1	1	1	1	1	0	1	1	1	1	1	1	1	1	1
Aquilegia coerulea	Aquca_010_00644.1	1	1	1	0	1	1	2	1	1	2	1	1	1	1	2	1	0	1	2	1	1	0	0	6	0	1	2	3	0
Aquilegia coerulea	Aquca_010_00649.1	1	0	0	0	0	0	0	0	0	0	0	0	0	0	0	0	0	0	0	0	0	0	0	0	0	0	0	0	0
Aquilegia coerulea	Aquca_010_00657.1	1	0	0	0	0	0	1	0	0	0	2	0	1	0	0	0	0	1	0	0	0	0	0	0	0	0	0	1	0
Aquilegia coerulea	Aquca_010_00659.1	1	1	1	0	1	1	1	1	1	1	5	1	1	1	1	1	0	1	1	1	1	0	0	0	0	1	1	1	0
Aquilegia coerulea	Aquca_010_00661.1	1	2	1	2	1	1	1	1	1	1	1	1	2	2	3	1	1	1	1	1	1	1	1	1	1	2	1	1	1
Aquilegia coerulea	Aquca_010_00662.1	1	0	0	0	0	0	0	0	0	0	0	0	0	0	0	0	0	0	0	0	0	0	0	0	0	0	0	0	0
Aquilegia coerulea	Aquca_010_00664.1	1	1	1	1	1	1	2	1	1	1	3	1	3	1	2	1	1	1	2	1	1	1	2	1	1	1	1	2	3
Aquilegia coerulea	Aquca_010_00668.1	1	0	0	0	0	0	0	1	0	0	0	0	0	2	0	0	0	0	0	0	0	0	0	0	0	0	1	1	0
Aquilegia coerulea	Aquca_010_00683.1	1	0	0	0	0	0	0	0	0	0	0	0	0	0	0	0	0	0	0	0	0	0	0	0	0	0	0	0	0
Aquilegia coerulea	Aquca_010_00684.1	1	0	0	0	0	0	0	0	0	0	0	0	0	0	0	0	0	0	0	0	0	0	0	0	0	0	0	0	0
Aquilegia coerulea	Aquca_010_00693.1	1	0	0	0	0	0	0	0	0	0	0	0	0	0	0	0	0	0	0	0	0	0	0	0	0	0	0	0	0
Aquilegia coerulea	Aquca_010_00694.1	1	1	1	1	2	1	0	2	2	1	1	1	2	2	1	2	1	1	1	1	1	1	2	2	1	1	1	1	1
Aquilegia coerulea	Aquca_010_00695.1	1	0	0	0	0	0	0	0	0	0	0	0	0	0	0	0	0	0	0	0	0	0	0	0	0	0	0	0	0
Aquilegia coerulea	Aquca_010_00709.1	1	1	1	1	2	1	1	1	1	1	1	1	2	1	1	1	1	1	2	1	1	1	1	1	1	1	1	1	1
Aquilegia coerulea	Aquca_010_00712.1	1	1	1	2	1	1	1	1	1	2	1	2	2	1	1	2	2	1	1	2	1	2	1	1	2	1	1	1	1
Aquilegia coerulea	Aquca_010_00713.1	1	0	0	0	0	0	0	0	0	0	0	0	0	0	0	0	0	0	0	0	0	0	0	0	0	0	0	0	0
Aquilegia coerulea	Aquca_010_00718.1	1	2	2	1	3	2	2	1	1	1	1	1	2	1	2	2	1	1	2	2	1	1	1	1	1	3	1	1	2
Aquilegia coerulea	Aquca_010_00719.1	1	1	1	1	2	1	2	1	1	1	1	3	3	2	1	1	1	1	2	1	1	1	3	0	2	1	1	1	1
Aquilegia coerulea	Aquca_010_00724.1	1	0	0	0	0	0	0	0	0	0	0	0	0	0	0	0	0	0	0	0	0	0	0	0	0	0	0	0	0
Aquilegia coerulea	Aquca_010_00727.1	1	2	2	2	3	0	1	2	2	1	0	1	4	3	0	2	1	2	2	2	1	2	2	2	2	2	1	0	6
Aquilegia coerulea	Aquca_010_00732.1	1	0	0	0	0	0	0	0	0	0	0	0	0	0	0	0	0	0	0	0	0	0	0	0	0	0	0	0	0
Aquilegia coerulea	Aquca_010_00733.1	1	0	0	0	0	0	0	0	0	0	0	0	0	0	0	0	0	0	0	0	0	0	0	0	0	0	0	0	0
Aquilegia coerulea	Aquca_010_00734.1	1	0	0	0	0	0	0	0	0	0	0	0	0	0	0	0	0	0	0	0	0	0	0	0	0	0	0	0	0
Aquilegia coerulea	Aquca_011_00004.1	1	0	0	0	0	0	0	0	0	0	0	0	0	0	0	0	0	0	0	0	0	0	0	0	0	0	0	0	0
Aquilegia coerulea	Aquca_011_00019.1	1	0	0	0	0	0	0	0	0	0	0	0	0	0	0	0	0	0	0	0	0	0	0	0	0	0	0	0	0
Aquilegia coerulea	Aquca_011_00026.1	1	0	0	0	0	0	0	0	0	0	0	0	0	0	0	0	0	0	0	0	0	0	0	0	0	0	0	0	0
Aquilegia coerulea	Aquca_011_00029.1	1	0	0	0	0	0	0	0	0	0	0	0	0	0	0	0	0	0	0	0	0	0	0	0	0	0	0	0	0
Aquilegia coerulea	Aquca_011_00038.1	1	2	2	2	3	1	1	2	1	0	3	1	2	2	4	1	2	3	6	1	1	1	0	3	1	1	1	0	3
Aquilegia coerulea	Aquca_011_00043.1	1	0	0	0	0	0	0	0	0	0	0	0	0	0	0	0	0	0	0	0	0	0	0	0	0	0	0	0	0
Aquilegia coerulea	Aquca_011_00049.1	1	1	1	1	2	1	0	1	1	1	1	0	2	3	2	1	0	1	1	1	1	1	1	0	1	1	1	1	2
Aquilegia coerulea	Aquca_011_00055.1	1	0	0	0	0	0	0	0	0	0	0	0	0	0	0	0	0	0	0	0	0	0	0	0	0	0	0	0	0
Aquilegia coerulea	Aquca_011_00058.1	1	1	1	1	1	1	1	1	1	1	1	1	3	2	1	1	1	2	1	2	1	3	1	1	1	1	1	2	1
Aquilegia coerulea	Aquca_011_00065.1	1	0	0	1	0	0	0	1	1	1	1	0	1	1	1	1	1	1	1	2	2	1	1	0	2	0	1	1	2
Aquilegia coerulea	Aquca_011_00071.1	1	1	1	1	1	1	2	1	1	1	1	0	3	1	1	1	1	1	1	1	1	1	1	0	1	1	1	1	1
Aquilegia coerulea	Aquca_011_00104.1	1	1	1	1	2	1	1	2	2	3	3	1	6	4	4	3	1	3	4	2	2	1	1	2	1	2	2	2	1
Aquilegia coerulea	Aquca_011_00113.1	1	1	1	1	2	1	1	1	1	1	1	1	2	1	3	1	1	1	2	1	1	1	1	0	1	1	1	1	3
Aquilegia coerulea	Aquca_011_00115.1	1	1	1	0	2	1	2	2	2	0	2	2	2	2	2	4	0	1	6	1	2	0	3	3	0	2	2	1	0
Aquilegia coerulea	Aquca_011_00116.1	1	0	0	0	0	0	0	0	0	0	0	0	0	0	0	0	0	0	0	0	0	0	0	0	0	0	0	0	0
Aquilegia coerulea	Aquca_011_00117.1	1	2	2	1	4	2	1	1	1	1	1	1	3	2	2	1	1	3	2	1	1	1	2	2	1	2	1	1	2
Aquilegia coerulea	Aquca_011_00118.1	1	0	0	0	0	0	0	0	0	0	0	0	0	0	0	0	0	0	0	0	0	0	0	0	0	0	0	0	0
Aquilegia coerulea	Aquca_011_00120.1	1	0	0	0	0	0	0	1	1	0	1	1	0	3	1	0	0	0	2	1	0	0	0	0	0	0	1	1	0
Aquilegia coerulea	Aquca_011_00134.1	1	4	1	1	1	1	1	1	1	1	1	1	2	1	1	1	1	1	1	1	1	1	1	1	1	1	1	1	1
Aquilegia coerulea	Aquca_011_00140.1	1	1	1	1	1	1	1	1	1	1	1	1	2	1	1	1	1	1	1	1	1	1	1	1	1	1	1	1	1
Aquilegia coerulea	Aquca_011_00145.1	1	0	0	0	0	0	0	0	0	0	0	0	0	0	0	0	0	1	3	0	0	0	0	0	0	0	0	0	0
Aquilegia coerulea	Aquca_011_00153.1	1	1	1	1	1	1	1	1	1	1	0	1	1	1	0	1	1	1	2	1	1	1	1	1	1	1	1	1	1
Aquilegia coerulea	Aquca_011_00154.1	1	1	1	1	1	1	1	1	1	2	1	1	2	1	1	0	1	1	1	1	1	1	0	1	1	1	1	1	1
Aquilegia coerulea	Aquca_011_00155.1	1	1	1	1	1	1	1	1	1	1	2	1	3	1	1	1	1	1	2	1	1	1	1	1	2	0	1	1	3
Aquilegia coerulea	Aquca_011_00156.1	1	1	1	2	2	1	0	1	1	1	1	0	2	2	2	1	2	2	2	1	1	2	1	0	2	1	1	1	3
Aquilegia coerulea	Aquca_011_00157.1	1	1	1	1	2	1	1	1	2	1	1	0	1	1	1	1	1	1	2	1	1	1	1	0	1	1	1	1	1
Aquilegia coerulea	Aquca_011_00160.1	1	1	1	1	2	1	1	1	1	2	1	0	2	2	1	2	1	1	2	1	1	5	1	1	3	0	1	0	3
Aquilegia coerulea	Aquca_011_00162.1	1	2	1	1	1	1	1	1	1	1	1	1	2	1	1	1	1	1	2	1	1	1	1	1	1	1	1	1	1
Aquilegia coerulea	Aquca_011_00165.1	1	1	1	1	2	1	1	1	1	2	1	1	2	2	2	1	1	1	2	1	1	1	1	1	3	1	1	1	2
Aquilegia coerulea	Aquca_011_00166.1	1	3	2	3	4	2	2	2	2	4	2	1	5	5	3	2	4	3	4	2	2	2	1	1	4	2	2	1	6
Aquilegia coerulea	Aquca_011_00171.1	1	0	0	0	0	0	0	0	0	0	0	0	0	0	0	0	0	0	0	0	0	0	0	0	0	0	0	0	0
Aquilegia coerulea	Aquca_011_00181.1	1	2	2	1	2	3	1	0	1	1	1	0	4	2	2	2	1	2	2	0	1	1	1	0	1	3	1	1	2
Aquilegia coerulea	Aquca_011_00182.1	1	0	0	0	0	0	0	0	0	0	0	0	0	0	0	0	0	0	0	0	0	0	0	0	0	0	0	0	0
Aquilegia coerulea	Aquca_011_00185.1	1	2	2	1	2	2	2	1	1	1	1	1	2	1	3	1	1	1	2	3	1	1	1	1	1	2	1	1	1
Aquilegia coerulea	Aquca_011_00191.1	1	2	2	1	3	2	4	1	1	1	1	0	4	1	0	1	1	2	2	2	1	1	2	0	1	2	1	1	2
Aquilegia coerulea	Aquca_011_00193.1	1	2	1	1	1	1	1	1	2	1	1	0	2	1	1	1	1	1	2	1	1	1	1	0	1	1	1	1	1
Aquilegia coerulea	Aquca_011_00194.1	1	1	1	1	3	2	1	1	1	1	1	1	2	1	1	2	1	1	2	1	1	1	1	1	1	1	1	1	2
Aquilegia coerulea	Aquca_011_00195.1	1	1	1	1	1	1	1	1	1	1	1	1	1	1	1	1	1	1	1	1	1	1	1	1	1	1	1	5	0
Aquilegia coerulea	Aquca_011_00197.1	1	0	0	0	0	0	0	0	0	0	0	0	0	0	0	0	0	0	0	0	0	0	0	0	0	0	0	0	0
Aquilegia coerulea	Aquca_011_00200.1	1	0	0	0	0	0	0	0	0	0	0	0	0	0	0	0	0	0	0	0	0	0	0	0	0	0	0	0	0
Aquilegia coerulea	Aquca_011_00201.1	1	2	2	1	1	3	1	1	1	1	1	0	2	1	3	1	1	1	2	1	2	2	1	1	1	2	1	1	1
Aquilegia coerulea	Aquca_011_00206.1	1	0	0	0	0	0	0	0	0	0	0	0	0	0	0	0	0	0	0	0	0	0	0	0	0	0	0	0	0
Aquilegia coerulea	Aquca_011_00208.1	1	1	1	1	1	1	1	1	1	1	1	1	3	1	1	1	1	1	1	1	1	1	1	1	2	1	1	1	1
Aquilegia coerulea	Aquca_011_00212.1	1	1	1	1	2	1	1	1	1	1	1	1	3	2	1	1	1	1	1	1	2	1	3	2	1	1	1	1	2
Aquilegia coerulea	Aquca_011_00214.1	1	8	6	2	7	5	1	1	1	1	1	2	2	2	2	2	2	3	3	2	2	1	3	4	2	3	3	0	3
Aquilegia coerulea	Aquca_011_00215.1	1	0	0	0	0	0	0	0	0	0	0	0	0	0	0	0	0	0	0	0	0	0	0	0	0	0	0	0	0
Aquilegia coerulea	Aquca_011_00230.1	1	0	0	0	0	0	0	0	0	0	0	0	0	0	0	0	0	0	0	0	0	0	0	0	0	0	0	0	0
Aquilegia coerulea	Aquca_011_00231.1	1	0	0	0	0	0	0	0	0	0	0	0	0	0	0	0	0	0	0	0	0	0	0	0	0	0	0	0	0
Aquilegia coerulea	Aquca_011_00251.1	1	0	0	0	0	0	0	0	0	0	0	0	0	0	0	0	0	0	0	0	0	0	0	0	0	0	0	0	0
Aquilegia coerulea	Aquca_011_00253.1	1	1	1	1	2	1	1	1	1	1	1	1	2	5	2	1	1	2	1	1	1	1	1	3	1	1	2	2	1
Aquilegia coerulea	Aquca_011_00254.1	1	1	1	1	1	1	1	1	1	1	1	0	2	1	1	1	0	1	1	1	1	1	1	1	1	1	2	1	1
Aquilegia coerulea	Aquca_011_00262.1	1	3	3	1	3	3	1	2	3	1	1	3	1	1	2	2	1	1	1	1	1	1	1	1	1	2	1	1	0
Aquilegia coerulea	Aquca_011_00264.1	1	1	1	1	3	1	1	1	1	1	2	1	1	1	1	1	1	2	2	1	1	1	1	1	1	1	1	1	4
Aquilegia coerulea	Aquca_011_00265.1	1	1	1	1	1	1	1	1	1	1	1	1	1	1	2	1	2	1	1	1	1	1	1	0	1	1	1	1	2
Aquilegia coerulea	Aquca_011_00270.1	1	2	2	1	4	8	2	2	2	1	2	2	3	3	2	2	2	2	4	3	2	2	2	3	2	3	2	2	2
Aquilegia coerulea	Aquca_011_00271.1	1	2	2	1	2	2	1	1	1	1	0	2	1	2	1	1	1	1	1	1	1	3	1	1	1	2	1	0	1
Aquilegia coerulea	Aquca_011_00276.1	1	1	1	1	1	1	1	1	1	1	1	0	2	1	1	1	1	1	2	1	1	1	1	0	1	1	1	1	1
Aquilegia coerulea	Aquca_011_00280.1	1	1	1	1	1	1	1	1	1	1	1	1	3	1	1	1	1	1	1	1	2	1	1	1	1	1	1	1	1
Aquilegia coerulea	Aquca_011_00281.1	1	3	3	2	3	3	2	2	2	2	2	1	3	2	3	2	2	2	3	2	2	2	2	2	3	3	2	2	3
Aquilegia coerulea	Aquca_011_00282.1	1	1	1	1	1	1	1	1	1	1	1	0	2	1	1	1	1	1	2	1	1	1	1	1	2	1	1	1	1
Aquilegia coerulea	Aquca_011_00296.1	1	1	1	1	2	1	1	1	1	1	1	0	3	2	2	1	1	1	2	2	4	1	1	1	1	1	1	1	2
Aquilegia coerulea	Aquca_011_00299.1	1	0	0	0	0	0	0	0	0	0	0	0	0	0	0	0	0	0	0	0	0	0	0	0	0	0	0	0	0
Aquilegia coerulea	Aquca_011_00300.1	1	0	0	0	0	0	1	0	0	0	0	0	2	1	1	0	0	1	2	0	2	0	1	2	0	0	1	0	0
Aquilegia coerulea	Aquca_011_00302.1	1	0	1	0	1	0	1	0	0	0	0	0	1	0	0	0	0	1	1	0	1	0	0	0	0	0	0	0	0
Aquilegia coerulea	Aquca_011_00305.1	1	1	2	2	3	2	2	2	2	1	2	2	3	2	2	1	3	1	4	3	1	2	2	2	2	2	2	1	3
Aquilegia coerulea	Aquca_011_00311.1	1	0	0	0	0	0	0	0	0	0	0	0	0	0	0	0	0	0	0	0	0	0	0	0	0	0	0	0	0
Aquilegia coerulea	Aquca_011_00313.1	1	0	0	0	0	0	0	0	0	0	0	0	0	0	0	0	0	0	0	0	0	0	0	0	0	0	0	0	0
Aquilegia coerulea	Aquca_011_00315.1	1	1	1	1	1	1	1	1	1	1	1	1	2	1	1	1	1	1	1	1	1	1	1	1	1	1	1	1	4
Aquilegia coerulea	Aquca_011_00316.1	1	0	0	0	0	0	0	0	0	0	0	0	0	0	0	0	0	0	0	0	0	0	0	0	0	0	0	0	0
Aquilegia coerulea	Aquca_011_00318.1	1	0	0	0	0	0	0	0	0	0	0	0	0	0	0	0	0	0	0	0	0	0	0	0	0	0	0	0	0
Aquilegia coerulea	Aquca_011_00319.1	1	0	0	0	0	0	0	0	0	0	0	0	0	0	0	0	0	0	0	0	0	0	0	0	0	0	0	0	0
Aquilegia coerulea	Aquca_011_00321.1	1	1	1	1	2	1	1	1	1	1	1	0	1	1	1	1	1	1	1	1	1	1	1	1	1	1	1	1	1
Aquilegia coerulea	Aquca_011_00326.1	1	2	2	2	2	2	1	2	1	2	4	2	9	3	2	2	2	2	2	2	1	2	2	2	2	2	2	1	3
Aquilegia coerulea	Aquca_011_00328.1	1	0	0	0	0	0	0	0	0	0	0	0	0	0	0	0	0	0	0	0	0	0	0	0	0	0	0	0	0
Aquilegia coerulea	Aquca_011_00329.1	1	0	0	0	0	0	0	0	0	0	0	0	0	0	0	0	0	0	0	0	0	0	0	0	0	0	0	0	0
Aquilegia coerulea	Aquca_011_00333.1	1	1	1	1	1	1	2	1	1	1	2	2	2	1	1	1	2	1	1	1	1	1	1	1	1	1	1	1	1
Aquilegia coerulea	Aquca_011_00334.1	1	1	1	1	1	1	0	1	1	1	0	1	2	1	1	1	1	1	2	0	1	1	1	1	1	1	1	1	1
Aquilegia coerulea	Aquca_011_00335.1	1	2	2	1	1	2	2	2	2	2	2	2	4	3	3	2	1	2	2	2	2	1	1	1	1	2	2	2	1
Aquilegia coerulea	Aquca_011_00338.1	1	1	1	1	1	1	4	1	1	1	1	1	1	1	2	1	1	1	2	1	1	1	2	0	2	2	1	1	2
Aquilegia coerulea	Aquca_011_00340.1	1	0	0	0	0	0	0	0	0	0	0	0	0	0	0	0	0	0	0	0	0	0	0	0	0	0	0	0	0
Aquilegia coerulea	Aquca_011_00354.1	1	2	1	1	2	3	1	3	2	2	1	3	0	1	2	1	2	1	3	2	3	1	3	2	2	2	1	1	1
Aquilegia coerulea	Aquca_011_00358.1	1	1	1	1	1	1	1	1	1	1	1	0	1	1	1	1	1	1	1	1	1	1	1	1	1	1	1	1	1
Aquilegia coerulea	Aquca_011_00362.1	1	0	0	0	0	0	0	0	0	0	0	0	0	0	0	0	0	0	0	0	0	0	0	0	0	0	0	0	0
Aquilegia coerulea	Aquca_011_00369.1	1	1	1	1	1	1	1	0	1	0	1	1	0	1	0	0	1	0	2	1	1	1	0	0	1	2	1	1	1
Aquilegia coerulea	Aquca_011_00373.1	1	1	1	1	1	1	3	1	1	1	1	3	2	1	1	1	0	1	1	1	2	1	1	1	1	1	1	1	1
Aquilegia coerulea	Aquca_011_00376.1	1	1	1	1	2	1	1	1	1	1	1	2	1	1	1	1	1	1	1	2	2	1	1	1	1	1	1	1	1
Aquilegia coerulea	Aquca_011_00378.1	1	0	0	0	0	0	0	0	0	0	0	0	0	0	0	0	0	0	0	0	0	0	0	0	0	0	0	0	0
Aquilegia coerulea	Aquca_011_00379.1	1	0	0	0	0	0	0	0	0	0	0	0	0	0	0	0	0	0	0	0	0	0	0	0	0	0	0	0	0
Aquilegia coerulea	Aquca_011_00384.1	1	0	0	0	0	0	0	0	0	0	0	0	0	0	0	0	0	0	0	0	0	0	0	0	0	0	0	0	0
Aquilegia coerulea	Aquca_011_00392.1	1	1	1	1	3	0	1	1	0	0	0	1	2	2	0	1	1	1	1	1	1	1	1	2	1	1	1	1	1
Aquilegia coerulea	Aquca_011_00398.1	1	2	1	0	1	1	0	2	2	1	2	1	3	1	1	2	0	1	2	2	1	0	2	2	1	1	1	0	1
Aquilegia coerulea	Aquca_011_00399.1	1	1	1	1	0	2	0	1	1	1	0	1	2	2	1	1	1	1	1	0	1	2	1	1	2	1	1	1	1
Aquilegia coerulea	Aquca_011_00455.1	1	0	0	0	0	0	0	0	0	0	0	0	0	0	0	0	0	0	0	0	0	0	0	0	0	0	0	0	0
Aquilegia coerulea	Aquca_011_00460.1	1	0	0	0	0	0	0	0	0	0	0	0	0	0	0	0	0	0	0	0	0	0	0	0	0	0	0	0	0
Aquilegia coerulea	Aquca_011_00465.1	1	1	1	0	0	2	2	2	2	0	1	2	2	5	5	3	0	1	6	2	2	0	0	2	0	2	3	0	0
Aquilegia coerulea	Aquca_011_00470.1	1	1	1	2	1	1	1	1	1	1	1	1	2	3	1	4	1	4	2	1	1	2	1	1	2	1	1	1	2
Aquilegia coerulea	Aquca_011_00471.1	1	2	2	2	5	2	1	1	2	1	1	3	2	1	2	7	2	1	3	1	1	2	2	1	2	2	1	1	2
Aquilegia coerulea	Aquca_011_00475.1	1	1	1	1	1	1	1	1	1	1	1	1	1	1	1	0	1	1	2	1	1	2	1	1	1	1	1	1	1
Aquilegia coerulea	Aquca_011_00478.1	1	0	0	0	0	0	0	0	0	0	0	0	0	0	0	0	0	0	0	0	0	0	0	0	0	0	0	0	0
Aquilegia coerulea	Aquca_011_00483.1	1	0	1	0	1	0	1	1	1	1	1	1	0	0	2	0	0	0	1	1	1	0	0	0	0	1	1	1	0
Aquilegia coerulea	Aquca_011_00488.1	1	1	1	0	1	1	1	1	1	1	1	2	2	1	1	1	1	1	1	1	2	2	1	1	0	1	1	1	1
Aquilegia coerulea	Aquca_011_00490.1	1	1	1	1	2	1	1	1	1	1	1	1	2	1	1	1	1	1	1	1	1	1	1	1	0	2	1	1	1
Aquilegia coerulea	Aquca_011_00494.1	1	0	0	0	0	0	0	0	0	0	0	0	0	0	0	0	0	0	0	0	0	0	0	0	0	0	0	0	0
Aquilegia coerulea	Aquca_011_00495.1	1	0	0	0	0	0	0	0	0	0	0	0	0	0	0	0	0	0	0	0	0	0	0	0	0	0	0	0	0
Aquilegia coerulea	Aquca_011_00496.1	1	1	1	1	2	1	1	1	1	1	1	1	1	1	1	1	1	1	3	1	1	1	1	1	1	1	1	0	0
Aquilegia coerulea	Aquca_011_00503.1	1	1	1	1	1	1	1	1	1	1	1	1	2	1	1	1	1	1	1	1	1	1	1	1	2	1	1	1	1
Aquilegia coerulea	Aquca_011_00509.1	1	2	1	1	5	1	1	1	1	1	5	1	2	1	1	1	2	2	2	3	1	2	1	1	1	1	1	2	1
Aquilegia coerulea	Aquca_011_00518.1	1	1	1	1	1	1	0	1	1	1	1	1	2	1	1	1	1	1	2	1	0	1	1	1	1	1	1	1	0
Aquilegia coerulea	Aquca_011_00521.1	1	0	0	0	0	0	0	0	0	0	0	0	0	0	0	0	0	0	0	0	0	0	0	0	0	0	0	0	0
Aquilegia coerulea	Aquca_011_00523.1	1	0	0	0	0	0	0	0	0	0	0	0	0	0	0	0	0	0	0	0	0	0	0	0	0	0	0	0	0
Aquilegia coerulea	Aquca_011_00525.1	1	0	0	0	0	0	0	0	0	0	0	0	0	0	0	0	0	0	0	0	0	0	0	0	0	0	0	0	0
Aquilegia coerulea	Aquca_011_00526.1	1	0	0	0	0	0	1	1	1	1	1	1	2	1	1	0	1	0	1	1	1	0	1	3	0	0	3	1	2
Aquilegia coerulea	Aquca_011_00530.1	1	0	0	0	0	0	0	0	0	0	0	0	0	0	0	0	0	0	0	0	0	0	0	0	0	0	0	0	0
Aquilegia coerulea	Aquca_011_00536.1	1	1	1	1	1	1	1	1	1	1	1	2	3	2	3	2	1	1	3	2	1	2	2	2	1	2	1	1	3
Aquilegia coerulea	Aquca_011_00552.1	1	1	1	1	1	1	1	1	2	1	1	1	3	2	1	2	1	1	2	4	1	1	1	1	1	1	1	1	2
Aquilegia coerulea	Aquca_011_00557.1	1	1	1	0	1	1	1	1	1	0	0	1	1	1	1	1	0	1	2	2	1	1	1	0	1	1	2	2	1
Aquilegia coerulea	Aquca_011_00565.1	1	0	0	0	0	0	0	0	0	0	0	0	0	0	0	0	0	0	0	0	0	0	0	0	0	0	0	0	0
Aquilegia coerulea	Aquca_011_00573.1	1	2	2	2	3	2	1	2	2	2	3	2	2	2	3	4	2	1	3	2	2	3	2	2	2	2	2	3	3
Aquilegia coerulea	Aquca_011_00586.1	1	0	0	0	0	0	0	0	0	0	0	0	0	0	0	0	0	0	0	0	0	0	0	0	0	0	0	0	0
Aquilegia coerulea	Aquca_011_00588.1	1	0	0	0	0	0	0	0	0	0	0	0	0	0	0	0	0	0	0	0	0	0	0	0	0	0	0	0	0
Aquilegia coerulea	Aquca_012_00002.1	1	0	0	0	0	0	0	0	0	0	0	0	0	0	0	0	0	0	0	0	0	0	0	0	0	0	0	0	0
Aquilegia coerulea	Aquca_012_00008.1	1	1	1	1	2	1	1	2	2	1	1	2	2	1	1	1	1	2	1	1	2	1	1	1	1	1	2	2	2
Aquilegia coerulea	Aquca_012_00009.1	1	0	0	0	0	0	0	0	0	0	0	0	0	0	0	0	0	0	0	0	0	0	0	0	0	0	0	0	0
Aquilegia coerulea	Aquca_012_00010.1	1	0	0	0	0	0	0	0	0	0	0	0	0	0	0	0	0	0	0	0	0	0	0	0	0	0	0	0	0
Aquilegia coerulea	Aquca_012_00011.1	1	0	0	0	0	0	0	0	0	0	0	0	0	0	0	0	0	0	0	0	0	0	0	0	0	0	0	0	0
Aquilegia coerulea	Aquca_012_00014.1	1	0	0	0	0	0	0	0	0	0	0	0	0	0	0	0	0	0	0	0	0	0	0	0	0	0	0	0	0
Aquilegia coerulea	Aquca_012_00024.1	1	0	0	0	0	0	0	0	0	0	0	0	0	0	0	0	0	0	0	0	0	0	0	0	0	0	0	0	0
Aquilegia coerulea	Aquca_012_00025.1	1	0	0	0	0	0	0	0	0	0	0	0	0	0	0	0	0	0	0	0	0	0	0	0	0	0	0	0	0
Aquilegia coerulea	Aquca_012_00030.1	1	1	1	1	1	1	1	1	0	1	1	1	2	1	1	1	1	1	1	1	1	1	1	1	1	1	1	1	1
Aquilegia coerulea	Aquca_012_00032.1	1	0	0	0	0	0	0	0	0	0	0	0	0	0	0	0	0	0	0	0	0	0	0	0	0	0	0	0	0
Aquilegia coerulea	Aquca_012_00036.1	1	0	0	1	0	0	0	0	0	0	0	0	0	0	0	0	1	0	0	0	0	1	0	0	1	0	0	0	1
Aquilegia coerulea	Aquca_012_00040.1	1	1	1	1	4	1	0	1	1	2	2	1	2	2	1	1	1	2	3	1	1	0	2	2	1	1	1	1	1
Aquilegia coerulea	Aquca_012_00043.1	1	0	0	0	0	0	0	0	0	0	0	0	0	0	0	0	0	0	0	0	0	0	0	0	0	0	0	0	0
Aquilegia coerulea	Aquca_012_00047.1	1	4	4	2	9	4	3	2	2	2	3	2	4	4	3	2	2	3	6	1	2	2	3	2	2	4	2	3	2
Aquilegia coerulea	Aquca_012_00048.1	1	1	1	2	2	1	1	1	1	1	1	1	2	2	2	2	2	2	4	1	1	2	1	1	2	2	1	1	3
Aquilegia coerulea	Aquca_012_00053.1	1	0	0	0	0	0	0	0	0	0	0	0	0	0	0	0	0	0	0	0	0	0	0	0	0	0	0	0	0
Aquilegia coerulea	Aquca_012_00059.1	1	0	0	0	0	0	0	0	0	0	0	0	0	0	0	0	0	0	0	0	0	0	0	0	0	0	0	0	0
Aquilegia coerulea	Aquca_012_00068.1	1	0	0	0	0	0	0	0	0	0	0	0	0	0	0	0	0	0	0	0	0	0	0	0	0	0	0	0	0
Aquilegia coerulea	Aquca_012_00092.1	1	1	1	1	1	1	1	1	1	1	1	1	1	1	1	1	1	1	1	1	1	1	1	1	1	1	1	1	1
Aquilegia coerulea	Aquca_012_00093.1	1	2	2	0	4	2	0	1	1	2	6	1	2	3	1	0	0	1	2	1	1	0	1	1	0	3	2	0	0
Aquilegia coerulea	Aquca_012_00096.1	1	1	1	1	3	2	1	1	1	1	1	1	3	2	2	1	1	1	1	1	1	0	1	1	1	2	1	1	1
Aquilegia coerulea	Aquca_012_00098.1	1	0	0	0	0	0	0	0	0	0	0	0	0	0	0	0	0	0	0	0	0	0	0	0	0	0	0	0	0
Aquilegia coerulea	Aquca_012_00099.1	1	0	0	0	0	0	0	0	0	0	0	0	0	0	0	0	0	0	0	0	0	0	0	0	0	0	0	0	0
Aquilegia coerulea	Aquca_012_00100.1	1	0	0	0	0	0	0	0	0	0	0	0	0	0	0	0	0	0	0	0	0	0	0	0	0	0	0	0	0
Aquilegia coerulea	Aquca_012_00101.1	1	1	1	1	1	1	1	1	1	1	1	1	4	1	1	1	1	1	1	1	1	1	1	1	1	1	1	1	1
Aquilegia coerulea	Aquca_012_00105.1	1	0	0	0	0	0	0	0	0	0	0	0	0	0	0	0	0	0	0	0	0	0	0	0	0	0	0	0	0
Aquilegia coerulea	Aquca_012_00106.1	1	1	1	3	1	1	1	1	1	1	1	1	3	1	1	1	1	2	1	1	1	1	1	1	1	1	1	1	1
Aquilegia coerulea	Aquca_012_00110.1	1	0	0	0	0	0	0	0	0	0	0	0	0	0	0	0	0	0	0	0	0	0	0	0	0	0	0	0	0
Aquilegia coerulea	Aquca_012_00111.1	1	1	1	1	2	1	0	1	1	1	1	1	1	1	2	2	1	1	2	1	1	2	1	1	1	1	1	1	1
Aquilegia coerulea	Aquca_012_00119.1	1	0	0	0	0	0	0	0	0	0	0	0	0	0	0	0	0	0	0	0	0	0	0	0	0	0	0	0	0
Aquilegia coerulea	Aquca_012_00124.1	1	1	1	1	1	1	2	1	1	1	1	1	1	3	1	1	1	1	2	1	1	2	1	2	1	1	1	1	1
Aquilegia coerulea	Aquca_012_00128.1	1	1	1	1	2	2	2	1	1	1	1	1	2	1	1	1	1	1	1	1	1	1	1	1	2	1	1	1	1
Aquilegia coerulea	Aquca_012_00136.1	1	0	0	0	0	0	0	0	0	0	0	0	0	0	0	0	0	0	0	0	0	0	0	0	0	0	0	0	0
Aquilegia coerulea	Aquca_012_00142.1	1	0	0	0	0	0	0	0	0	0	0	0	0	0	0	0	0	0	0	0	0	0	0	0	0	0	0	0	0
Aquilegia coerulea	Aquca_012_00161.1	1	1	1	1	1	0	1	1	0	1	1	0	1	1	1	1	1	1	1	1	1	1	1	1	1	1	1	1	1
Aquilegia coerulea	Aquca_012_00164.1	1	0	0	0	0	0	0	0	0	0	0	0	0	0	0	0	0	0	0	0	0	0	0	0	0	0	0	0	0
Aquilegia coerulea	Aquca_012_00179.1	1	0	0	0	0	0	1	1	1	0	1	3	2	2	2	10	2	2	2	1	1	3	1	3	1	0	1	2	1
Aquilegia coerulea	Aquca_012_00231.1	1	1	1	1	2	1	1	1	1	1	2	0	2	2	1	3	1	2	1	1	1	0	1	1	1	1	0	1	1
Aquilegia coerulea	Aquca_012_00238.1	1	0	0	0	0	0	0	0	0	0	0	0	0	0	0	0	0	0	0	0	0	0	0	0	0	0	0	0	0
Aquilegia coerulea	Aquca_012_00247.1	1	1	1	1	1	1	1	1	1	1	1	1	2	1	1	1	1	1	2	1	1	1	1	1	1	1	1	3	1
Aquilegia coerulea	Aquca_012_00250.1	1	0	0	0	0	0	0	0	0	0	0	0	0	0	0	0	0	0	0	0	0	0	0	0	0	0	0	0	0
Aquilegia coerulea	Aquca_012_00252.1	1	1	1	1	1	1	2	1	1	1	1	1	2	2	1	1	1	1	3	1	1	1	1	1	1	1	1	3	2
Aquilegia coerulea	Aquca_012_00253.1	1	0	0	0	0	0	0	0	0	0	0	0	0	0	0	0	0	0	0	0	0	0	0	0	0	0	0	0	0
Aquilegia coerulea	Aquca_012_00265.1	1	0	0	0	0	0	0	0	0	0	0	0	0	0	0	0	0	0	0	0	0	0	0	0	0	0	0	0	0
Aquilegia coerulea	Aquca_012_00268.1	1	1	1	2	2	1	0	1	1	2	1	1	4	3	1	1	2	1	2	1	1	2	2	1	2	1	1	1	3
Aquilegia coerulea	Aquca_012_00284.1	1	1	1	1	1	1	1	1	1	1	1	0	2	1	1	1	0	1	1	1	1	1	1	1	1	1	2	1	1
Aquilegia coerulea	Aquca_013_00004.1	1	0	0	0	0	0	0	0	0	0	0	0	0	0	0	0	0	0	0	0	0	0	0	0	0	0	0	0	0
Aquilegia coerulea	Aquca_013_00007.1	1	2	1	1	3	2	1	1	1	1	1	1	0	2	2	1	1	2	2	3	2	1	1	1	1	2	2	1	2
Aquilegia coerulea	Aquca_013_00009.1	1	0	0	0	0	0	0	0	0	0	0	0	0	0	0	0	0	0	0	0	0	0	0	0	0	0	0	0	0
Aquilegia coerulea	Aquca_013_00012.1	1	0	0	0	0	0	0	1	1	0	0	1	2	2	2	0	0	0	2	1	1	0	0	0	1	0	1	1	1
Aquilegia coerulea	Aquca_013_00014.1	1	2	1	1	2	2	1	1	1	1	1	1	2	3	1	2	1	1	3	1	1	2	1	0	1	1	1	1	2
Aquilegia coerulea	Aquca_013_00015.1	1	0	0	0	0	0	0	0	0	0	0	0	0	0	0	0	0	0	0	0	0	0	0	0	0	0	0	0	0
Aquilegia coerulea	Aquca_013_00026.1	1	1	1	2	1	1	1	1	1	1	1	1	3	6	3	2	2	1	1	1	1	1	1	0	1	1	1	1	1
Aquilegia coerulea	Aquca_013_00028.1	1	1	1	1	1	1	1	1	1	1	1	1	2	1	1	1	1	2	3	1	1	1	1	1	1	1	1	1	1
Aquilegia coerulea	Aquca_013_00031.1	1	1	1	1	1	1	1	1	1	1	3	1	2	2	1	1	1	1	2	1	1	1	2	2	1	1	1	1	8
Aquilegia coerulea	Aquca_013_00032.1	1	2	3	2	3	2	1	1	1	1	1	1	2	1	1	2	1	1	2	1	1	1	1	1	1	4	2	0	4
Aquilegia coerulea	Aquca_013_00044.1	1	1	1	1	1	1	1	1	1	1	1	1	5	1	1	1	2	1	1	1	1	2	1	2	2	1	1	1	2
Aquilegia coerulea	Aquca_013_00046.1	1	2	2	3	4	2	1	2	2	1	2	1	3	4	4	2	3	1	4	2	2	3	2	3	3	3	2	2	6
Aquilegia coerulea	Aquca_013_00062.1	1	1	2	1	1	1	2	1	1	1	1	1	1	2	2	1	1	1	1	1	1	1	1	1	1	1	1	1	3
Aquilegia coerulea	Aquca_013_00065.1	1	1	1	1	2	1	1	1	1	1	0	1	2	1	1	2	1	1	1	0	1	1	1	1	1	1	1	0	1
Aquilegia coerulea	Aquca_013_00075.1	1	0	0	0	0	0	0	0	0	0	0	0	0	0	0	0	0	0	0	0	0	0	0	0	0	0	0	0	0
Aquilegia coerulea	Aquca_013_00082.1	1	0	0	0	0	0	0	0	0	0	0	0	0	0	0	0	0	0	0	0	0	0	0	0	0	0	0	0	0
Aquilegia coerulea	Aquca_013_00085.1	1	1	1	1	1	1	1	1	1	1	1	1	3	3	2	2	1	1	2	1	4	2	1	1	1	1	1	1	1
Aquilegia coerulea	Aquca_013_00087.1	1	2	2	1	2	1	2	9	5	1	1	1	1	1	3	1	1	2	1	0	1	2	1	0	1	1	1	1	3
Aquilegia coerulea	Aquca_013_00094.1	1	2	2	1	2	2	1	0	1	1	1	1	2	3	1	1	1	1	2	1	1	1	1	1	1	2	1	1	2
Aquilegia coerulea	Aquca_013_00095.1	1	1	1	1	2	1	1	1	1	1	1	1	2	2	1	1	1	2	2	1	1	1	2	2	1	1	1	1	1
Aquilegia coerulea	Aquca_013_00100.1	1	2	2	0	4	1	0	2	2	1	1	1	1	2	2	1	0	2	1	1	1	0	2	2	0	2	2	2	0
Aquilegia coerulea	Aquca_013_00101.1	1	1	1	1	1	1	1	1	1	1	1	1	0	1	1	1	1	1	2	1	1	1	1	4	1	1	1	1	1
Aquilegia coerulea	Aquca_013_00102.1	1	1	1	1	1	1	1	1	1	1	1	1	1	1	1	0	1	1	1	1	1	1	1	1	2	1	1	0	1
Aquilegia coerulea	Aquca_013_00104.1	1	2	2	1	2	1	2	2	2	1	2	1	2	2	1	2	1	1	2	1	1	2	1	1	3	1	1	1	3
Aquilegia coerulea	Aquca_013_00118.1	1	0	0	0	0	0	0	0	0	0	0	0	0	0	0	0	0	0	0	0	0	0	0	0	0	0	0	0	0
Aquilegia coerulea	Aquca_013_00122.1	1	0	0	0	0	0	0	0	0	0	0	0	0	0	0	0	0	0	0	0	0	0	0	0	0	0	0	0	0
Aquilegia coerulea	Aquca_013_00127.1	1	0	0	1	1	0	0	1	1	1	1	2	2	2	1	1	1	1	2	1	1	1	1	1	1	1	1	1	1
Aquilegia coerulea	Aquca_013_00128.1	1	1	1	2	1	1	1	1	1	1	0	1	2	1	1	1	2	1	4	1	1	2	1	1	2	1	1	1	2
Aquilegia coerulea	Aquca_013_00129.1	1	1	1	1	1	1	1	1	1	1	1	1	2	1	1	1	1	1	2	1	1	1	1	1	1	1	1	1	1
Aquilegia coerulea	Aquca_013_00136.1	1	1	1	1	1	1	1	1	1	1	1	1	1	1	1	2	1	1	2	1	1	1	1	1	1	1	1	1	2
Aquilegia coerulea	Aquca_013_00154.1	1	0	0	0	0	0	0	0	0	0	0	0	0	0	0	0	0	0	0	0	0	0	0	0	0	0	0	0	0
Aquilegia coerulea	Aquca_013_00155.1	1	0	0	0	0	0	0	0	0	0	0	0	0	0	0	0	0	0	0	0	0	0	0	0	0	0	0	0	0
Aquilegia coerulea	Aquca_013_00159.1	1	1	1	1	1	1	0	1	1	1	1	1	2	0	1	1	1	1	1	1	1	1	1	1	1	2	1	1	1
Aquilegia coerulea	Aquca_013_00168.1	1	1	1	1	1	1	1	1	1	1	1	1	2	1	2	1	1	2	2	1	1	1	1	1	1	1	1	1	2
Aquilegia coerulea	Aquca_013_00169.1	1	3	2	1	4	2	4	3	3	3	4	2	6	5	4	3	2	4	4	2	2	1	4	5	1	2	2	1	1
Aquilegia coerulea	Aquca_013_00171.1	1	1	1	1	1	1	0	1	1	1	1	1	2	2	1	0	1	1	1	0	1	1	1	1	1	1	1	1	3
Aquilegia coerulea	Aquca_013_00173.1	1	1	1	1	2	1	1	1	1	1	1	2	1	1	2	1	1	1	1	1	1	1	2	1	1	1	1	1	4
Aquilegia coerulea	Aquca_013_00177.1	1	3	2	2	2	1	1	2	1	1	2	2	4	2	1	2	1	1	2	1	2	2	1	3	1	1	2	2	5
Aquilegia coerulea	Aquca_013_00178.1	1	0	0	0	0	0	0	0	0	0	0	0	0	0	0	0	0	0	0	0	0	0	0	0	0	0	0	0	0
Aquilegia coerulea	Aquca_013_00180.1	1	1	2	1	2	1	1	1	2	1	1	2	2	1	1	1	1	1	3	2	1	1	2	2	1	1	1	2	1
Aquilegia coerulea	Aquca_013_00184.1	1	2	2	2	2	2	2	2	2	1	1	1	3	1	1	1	1	2	1	1	1	1	2	4	1	2	1	1	1
Aquilegia coerulea	Aquca_013_00187.1	1	0	1	1	2	1	2	1	1	1	2	1	2	2	2	2	1	1	1	1	1	1	1	1	1	1	1	1	1
Aquilegia coerulea	Aquca_013_00191.1	1	5	3	2	3	3	1	2	2	2	2	2	0	3	2	2	2	2	4	2	2	2	3	2	2	3	2	2	2
Aquilegia coerulea	Aquca_013_00192.1	1	3	1	1	1	1	1	1	1	1	1	1	2	2	1	1	1	1	2	1	1	1	1	1	1	1	1	1	1
Aquilegia coerulea	Aquca_013_00194.1	1	1	2	1	3	1	0	1	1	1	1	1	1	2	2	1	1	1	3	1	1	1	2	1	1	3	1	1	2
Aquilegia coerulea	Aquca_013_00195.1	1	0	0	0	0	0	0	0	0	0	0	0	0	0	0	0	0	0	0	0	0	0	0	0	0	0	0	0	0
Aquilegia coerulea	Aquca_013_00196.1	1	1	1	1	2	1	1	1	1	1	2	1	1	2	1	1	1	1	2	1	1	1	1	1	1	0	1	1	2
Aquilegia coerulea	Aquca_013_00201.1	1	1	1	1	2	1	1	0	1	1	1	1	1	1	1	1	1	1	1	1	1	1	1	1	1	1	1	1	1
Aquilegia coerulea	Aquca_013_00203.1	1	1	1	1	0	1	1	1	1	1	2	1	2	1	2	1	1	1	3	1	1	1	1	1	1	1	2	1	1
Aquilegia coerulea	Aquca_013_00207.1	1	3	3	3	6	3	2	2	2	1	2	2	7	3	2	3	3	4	3	2	1	3	4	2	3	3	2	3	6
Aquilegia coerulea	Aquca_013_00219.1	1	1	1	2	1	1	1	1	1	2	1	1	0	1	1	1	1	1	2	1	1	1	1	1	1	1	1	1	1
Aquilegia coerulea	Aquca_013_00220.1	1	1	1	2	2	1	1	2	1	1	1	1	2	3	2	1	1	1	3	1	2	1	2	0	1	1	2	2	1
Aquilegia coerulea	Aquca_013_00222.1	1	1	1	1	2	1	1	1	1	1	1	2	1	1	1	1	1	1	2	1	1	1	1	1	1	1	1	1	1
Aquilegia coerulea	Aquca_013_00223.1	1	0	0	0	0	0	0	0	0	0	0	0	0	0	0	0	0	0	0	0	0	0	0	0	0	0	0	0	0
Aquilegia coerulea	Aquca_013_00224.1	1	1	1	2	1	1	1	2	1	1	1	1	3	2	3	1	1	2	2	1	1	1	2	1	3	1	1	1	1
Aquilegia coerulea	Aquca_013_00226.1	1	4	4	1	8	5	3	2	1	3	2	4	4	4	4	2	1	2	5	3	1	1	3	3	1	3	2	0	1
Aquilegia coerulea	Aquca_013_00229.1	1	0	0	0	0	0	2	1	1	0	0	1	0	1	0	1	0	0	0	1	0	0	1	1	0	0	1	1	0
Aquilegia coerulea	Aquca_013_00231.1	1	1	1	1	3	1	1	1	1	1	1	1	2	1	2	1	1	1	1	1	1	1	1	2	1	2	1	0	1
Aquilegia coerulea	Aquca_013_00232.1	1	0	0	0	0	0	0	1	1	0	0	0	0	0	1	0	0	0	0	0	0	0	0	0	0	0	0	1	0
Aquilegia coerulea	Aquca_013_00233.1	1	0	0	0	0	0	0	0	0	0	0	0	0	0	0	0	0	0	0	0	0	0	0	0	0	0	0	0	0
Aquilegia coerulea	Aquca_013_00234.1	1	3	3	2	4	3	1	1	1	1	1	1	3	4	2	2	2	1	3	1	1	1	2	2	1	2	1	1	1
Aquilegia coerulea	Aquca_013_00246.1	1	3	3	2	4	3	1	1	1	2	3	2	6	4	4	1	2	4	4	3	2	2	4	4	2	3	2	2	2
Aquilegia coerulea	Aquca_013_00265.1	1	0	0	0	0	0	0	0	0	0	0	0	0	0	0	0	0	0	0	0	0	0	0	0	0	0	0	0	0
Aquilegia coerulea	Aquca_013_00269.1	1	1	1	1	3	1	1	2	3	1	1	1	2	1	2	1	1	1	1	1	1	1	2	2	1	1	1	1	2
Aquilegia coerulea	Aquca_013_00271.1	1	4	6	1	6	6	2	2	1	3	1	4	5	4	6	3	4	2	4	2	2	2	3	4	3	4	4	4	1
Aquilegia coerulea	Aquca_013_00272.1	1	2	3	3	3	2	1	1	1	1	2	1	2	1	2	2	3	1	2	1	1	3	2	2	3	3	1	1	6
Aquilegia coerulea	Aquca_013_00275.1	1	0	0	0	0	0	0	0	0	0	0	0	0	0	0	0	0	0	0	0	0	0	0	0	0	0	0	0	0
Aquilegia coerulea	Aquca_013_00290.1	1	1	1	1	2	1	1	1	1	1	3	1	3	2	2	2	1	2	2	1	1	3	2	2	1	1	1	1	2
Aquilegia coerulea	Aquca_013_00292.1	1	1	1	1	1	1	1	1	2	1	1	1	2	2	1	1	1	1	1	1	2	1	1	1	1	1	1	1	1
Aquilegia coerulea	Aquca_013_00294.1	1	1	1	1	2	1	1	1	1	3	1	1	2	2	1	1	1	1	1	1	1	2	1	1	1	1	2	1	4
Aquilegia coerulea	Aquca_013_00296.1	1	2	2	1	4	2	1	1	1	1	1	1	2	3	2	1	1	1	2	1	1	1	1	1	1	1	1	1	2
Aquilegia coerulea	Aquca_013_00297.1	1	1	1	1	2	1	1	2	1	1	2	1	2	1	2	1	1	1	2	1	1	1	1	1	1	1	1	1	3
Aquilegia coerulea	Aquca_013_00301.1	1	1	1	1	2	1	0	1	1	1	1	1	3	2	2	2	2	3	2	1	1	1	1	1	1	1	1	2	4
Aquilegia coerulea	Aquca_013_00303.1	1	0	0	0	1	0	1	1	1	1	0	1	2	1	0	0	1	1	1	0	1	0	0	0	0	0	1	1	0
Aquilegia coerulea	Aquca_013_00305.1	1	0	0	0	0	0	0	0	0	0	0	0	0	0	0	0	0	0	0	0	0	0	0	0	0	0	0	0	0
Aquilegia coerulea	Aquca_013_00312.1	1	0	1	0	2	1	0	1	1	1	2	1	0	1	1	1	0	1	2	1	1	1	1	1	1	1	1	1	1
Aquilegia coerulea	Aquca_013_00319.1	1	3	1	1	2	2	1	1	1	1	1	2	4	1	2	1	1	2	1	1	1	1	2	3	3	2	1	1	1
Aquilegia coerulea	Aquca_013_00323.1	1	1	1	1	1	1	1	1	1	1	1	1	2	2	2	1	1	1	2	1	1	0	1	2	0	1	1	2	0
Aquilegia coerulea	Aquca_013_00332.1	1	1	1	2	1	1	1	2	2	1	2	2	1	2	3	1	2	1	3	2	1	2	1	1	2	1	1	1	1
Aquilegia coerulea	Aquca_013_00334.1	1	3	1	1	4	2	1	1	1	1	1	1	0	1	2	1	2	2	2	2	2	3	1	1	1	1	1	1	3
Aquilegia coerulea	Aquca_013_00336.1	1	1	1	1	2	1	1	1	1	1	1	1	2	1	1	0	1	1	2	1	1	1	1	1	1	1	1	1	1
Aquilegia coerulea	Aquca_013_00347.1	1	2	2	1	3	3	1	1	1	1	1	1	9	1	1	2	1	2	2	1	1	1	1	1	1	2	1	1	1
Aquilegia coerulea	Aquca_013_00348.1	1	0	0	0	0	0	0	0	0	0	0	0	0	0	0	0	0	0	0	0	0	0	0	0	0	0	0	0	0
Aquilegia coerulea	Aquca_013_00349.1	1	1	1	1	1	1	1	1	1	1	2	1	1	1	1	1	1	1	1	3	1	1	1	1	1	1	1	1	2
Aquilegia coerulea	Aquca_013_00360.1	1	1	1	1	3	1	1	1	1	1	0	1	2	2	2	1	1	1	2	1	1	1	1	1	1	2	1	2	2
Aquilegia coerulea	Aquca_013_00365.1	1	1	1	2	1	1	1	1	1	1	1	1	2	1	4	1	1	1	2	1	1	1	1	1	1	1	1	1	1
Aquilegia coerulea	Aquca_013_00370.1	1	1	1	2	3	2	1	2	2	1	1	1	3	4	1	2	2	2	2	1	1	2	2	3	2	2	2	2	3
Aquilegia coerulea	Aquca_013_00371.1	1	1	1	1	1	1	1	1	1	1	1	1	2	1	1	1	1	1	1	1	1	1	1	1	1	1	1	1	1
Aquilegia coerulea	Aquca_013_00377.1	1	0	0	0	0	0	0	1	1	1	2	0	3	3	1	0	0	1	1	1	1	0	1	1	0	0	1	0	0
Aquilegia coerulea	Aquca_013_00378.1	1	2	1	1	2	1	0	1	1	1	1	1	2	2	2	1	1	1	1	1	1	0	1	1	1	1	1	1	1
Aquilegia coerulea	Aquca_013_00383.1	1	1	1	2	2	1	1	1	2	1	1	1	4	1	1	2	1	2	2	1	1	1	1	1	1	1	1	1	1
Aquilegia coerulea	Aquca_013_00390.1	1	0	0	0	0	0	0	0	0	0	0	0	0	0	0	0	0	0	0	0	0	0	0	0	0	0	0	0	0
Aquilegia coerulea	Aquca_013_00401.1	1	2	2	1	1	2	1	1	1	1	2	1	1	1	2	1	2	1	1	1	1	2	1	1	1	1	1	1	1
Aquilegia coerulea	Aquca_013_00402.1	1	1	1	2	2	1	2	1	1	1	1	1	2	2	3	1	0	1	1	1	1	1	1	0	1	1	1	1	1
Aquilegia coerulea	Aquca_013_00403.1	1	3	3	2	3	3	2	2	2	2	2	2	3	3	2	2	2	2	3	2	2	2	1	1	2	2	2	2	3
Aquilegia coerulea	Aquca_013_00404.1	1	2	2	1	1	2	1	1	1	1	0	1	1	1	3	1	1	1	1	1	1	2	1	1	2	2	1	1	2
Aquilegia coerulea	Aquca_013_00408.1	1	1	1	0	0	1	2	5	4	0	8	11	0	0	2	15	0	0	14	7	5	0	0	0	0	0	1	2	0
Aquilegia coerulea	Aquca_013_00412.1	1	1	1	4	3	1	2	1	1	2	2	1	3	3	3	4	2	2	3	1	1	2	4	4	1	1	2	2	1
Aquilegia coerulea	Aquca_013_00416.1	1	4	3	2	3	3	2	2	2	2	2	3	3	3	3	2	1	2	4	2	2	2	4	4	2	3	2	2	2
Aquilegia coerulea	Aquca_013_00417.1	1	1	1	1	1	1	2	1	1	1	1	1	4	1	1	1	2	1	2	1	1	1	1	1	1	1	0	1	1
Aquilegia coerulea	Aquca_013_00420.1	1	5	3	2	6	2	1	1	1	2	2	1	1	2	2	2	2	1	3	1	1	2	2	2	2	3	1	1	2
Aquilegia coerulea	Aquca_013_00428.1	1	1	1	0	1	1	1	1	1	1	0	1	1	1	2	1	0	1	2	1	1	0	1	1	0	1	1	1	0
Aquilegia coerulea	Aquca_013_00429.1	1	1	1	1	2	1	1	1	1	1	1	1	2	1	1	1	1	1	1	1	1	1	1	1	1	1	1	3	2
Aquilegia coerulea	Aquca_013_00430.1	1	0	0	0	0	0	0	0	0	0	0	0	0	0	0	0	0	0	0	0	0	0	0	0	0	0	0	0	0
Aquilegia coerulea	Aquca_013_00444.1	1	1	1	1	2	1	1	1	1	1	1	1	2	2	3	1	1	1	2	1	1	1	1	1	1	1	1	1	1
Aquilegia coerulea	Aquca_013_00445.1	1	1	1	1	1	1	1	1	1	1	1	1	2	1	1	1	1	1	1	1	1	1	1	1	1	1	1	1	1
Aquilegia coerulea	Aquca_013_00449.1	1	1	1	1	2	1	1	1	1	2	1	1	1	1	2	1	1	2	2	1	1	1	1	1	1	1	1	1	2
Aquilegia coerulea	Aquca_013_00450.1	1	1	1	1	1	1	0	1	1	2	1	1	0	1	1	1	1	1	1	1	1	1	1	1	1	1	1	1	1
Aquilegia coerulea	Aquca_013_00453.1	1	0	0	0	0	0	0	0	0	0	0	0	0	0	0	0	0	0	0	0	0	0	0	0	0	0	0	0	0
Aquilegia coerulea	Aquca_013_00457.1	1	2	2	1	1	1	0	1	1	1	1	1	1	1	1	1	1	1	2	1	1	1	1	1	1	1	1	1	1
Aquilegia coerulea	Aquca_013_00458.1	1	1	1	2	2	1	1	2	2	1	1	1	7	3	2	1	3	3	3	1	1	3	4	4	3	1	2	9	4
Aquilegia coerulea	Aquca_013_00459.1	1	1	1	1	2	1	1	2	2	1	3	1	3	1	2	1	1	1	2	1	1	1	2	2	1	1	1	1	1
Aquilegia coerulea	Aquca_013_00463.1	1	1	1	1	1	1	1	1	1	1	1	1	1	2	1	1	1	1	2	1	1	1	1	1	1	1	1	1	1
Aquilegia coerulea	Aquca_013_00470.1	1	0	0	0	0	0	0	0	0	0	0	0	0	0	0	0	0	0	0	0	0	0	0	0	0	0	0	0	0
Aquilegia coerulea	Aquca_013_00474.1	1	3	3	1	6	3	1	1	1	2	1	1	2	2	2	2	1	2	2	1	1	1	1	1	1	3	1	1	1
Aquilegia coerulea	Aquca_013_00475.1	1	2	1	1	1	1	1	1	1	1	1	1	1	1	1	1	1	2	1	1	1	1	2	2	1	1	1	1	1
Aquilegia coerulea	Aquca_013_00493.1	1	1	1	0	2	1	1	1	1	1	1	1	0	2	1	0	0	1	1	1	1	0	1	2	0	1	1	1	0
Aquilegia coerulea	Aquca_013_00505.1	1	9	1	1	1	1	1	1	1	1	1	1	4	2	2	1	2	1	2	1	1	2	1	2	2	1	1	1	2
Aquilegia coerulea	Aquca_013_00509.1	1	1	1	2	1	1	1	1	1	1	1	1	1	1	1	1	1	1	1	1	1	1	1	1	1	1	1	1	3
Aquilegia coerulea	Aquca_013_00523.1	1	1	1	1	1	1	1	4	0	1	2	1	0	1	1	2	1	1	3	1	1	2	1	1	1	1	1	1	1
Aquilegia coerulea	Aquca_013_00525.1	1	0	0	0	0	0	0	0	0	0	0	0	0	0	0	0	0	0	0	0	0	0	0	0	0	0	0	0	0
Aquilegia coerulea	Aquca_013_00534.1	1	1	1	1	1	1	1	1	1	1	1	1	2	1	1	1	1	1	2	1	1	0	1	1	1	1	1	1	1
Aquilegia coerulea	Aquca_013_00535.1	1	0	0	0	0	0	0	0	0	0	2	0	0	0	0	0	0	0	0	0	0	0	0	0	0	0	0	1	0
Aquilegia coerulea	Aquca_013_00543.1	1	2	1	1	2	1	1	1	1	1	1	1	3	8	1	1	1	2	1	1	1	1	1	1	2	1	1	1	2
Aquilegia coerulea	Aquca_013_00544.1	1	1	1	1	2	1	1	1	1	1	1	2	2	1	2	1	1	1	1	1	1	1	1	1	1	1	1	1	2
Aquilegia coerulea	Aquca_013_00549.1	1	0	0	0	0	0	0	0	0	0	0	0	0	0	0	0	0	0	0	0	0	0	0	0	0	0	0	0	0
Aquilegia coerulea	Aquca_013_00552.1	1	0	0	0	0	0	0	1	0	0	0	1	0	1	2	0	0	0	1	1	1	0	0	0	0	0	1	0	0
Aquilegia coerulea	Aquca_013_00557.1	1	0	0	0	0	0	0	0	0	0	0	0	0	0	0	0	0	0	0	0	0	0	0	0	0	0	0	0	0
Aquilegia coerulea	Aquca_013_00560.1	1	0	0	0	0	0	0	0	0	0	0	0	0	0	0	0	0	0	0	0	0	0	0	0	0	0	0	0	0
Aquilegia coerulea	Aquca_013_00565.1	1	2	2	0	4	1	2	2	2	2	1	1	4	4	3	1	0	2	4	1	2	0	2	2	0	1	2	2	0
Aquilegia coerulea	Aquca_013_00566.1	1	0	0	0	0	0	0	0	0	0	0	0	0	0	0	0	0	0	0	0	0	0	0	0	0	0	0	0	0
Aquilegia coerulea	Aquca_013_00567.1	1	0	0	0	0	0	0	0	1	0	0	1	2	0	0	0	0	1	1	0	1	0	0	0	0	0	1	0	0
Aquilegia coerulea	Aquca_013_00583.1	1	1	1	1	2	1	1	1	1	1	1	1	2	2	1	1	1	1	1	1	1	1	1	1	1	1	1	1	2
Aquilegia coerulea	Aquca_013_00589.1	1	0	0	0	0	0	0	0	0	2	0	0	1	1	0	0	0	1	0	0	1	0	1	2	0	0	0	0	0
Aquilegia coerulea	Aquca_013_00597.1	1	1	1	1	2	0	1	1	1	1	1	1	2	1	0	2	2	2	2	2	0	2	1	2	2	1	1	1	1
Aquilegia coerulea	Aquca_013_00599.1	1	1	1	2	2	1	1	1	1	1	2	2	2	2	1	1	1	1	2	1	1	1	2	2	2	1	1	1	2
Aquilegia coerulea	Aquca_013_00603.1	1	1	1	1	1	1	1	2	1	0	1	1	4	2	1	1	1	1	1	1	1	1	1	1	1	1	1	1	0
Aquilegia coerulea	Aquca_013_00609.1	1	2	2	2	4	2	2	2	2	3	0	2	9	3	3	3	2	4	4	2	2	2	2	1	2	2	2	3	5
Aquilegia coerulea	Aquca_013_00610.1	1	2	2	2	3	2	1	1	1	1	1	1	2	2	1	1	2	1	2	1	1	2	1	1	2	2	1	1	2
Aquilegia coerulea	Aquca_013_00612.1	1	1	1	1	1	1	1	1	1	1	1	2	1	1	1	1	1	1	1	1	1	1	1	1	1	1	1	1	2
Aquilegia coerulea	Aquca_013_00613.1	1	0	0	0	0	0	0	0	0	0	0	0	0	0	0	0	0	0	0	0	0	0	0	0	0	0	0	0	0
Aquilegia coerulea	Aquca_013_00623.1	1	2	2	2	4	2	2	2	2	2	2	2	5	3	2	2	2	2	4	2	3	2	3	3	3	2	2	1	3
Aquilegia coerulea	Aquca_013_00624.1	1	4	3	2	3	3	2	1	1	1	1	3	4	2	2	1	2	1	2	2	1	1	1	1	1	2	2	3	2
Aquilegia coerulea	Aquca_013_00625.1	1	1	1	1	1	0	1	1	1	1	1	1	0	7	1	1	1	1	1	1	1	1	1	1	1	1	1	1	1
Aquilegia coerulea	Aquca_013_00628.1	1	1	0	1	1	1	1	1	1	1	1	1	3	4	1	1	1	1	2	1	4	1	2	1	2	1	1	1	1
Aquilegia coerulea	Aquca_013_00631.1	1	1	1	1	2	1	1	1	1	1	2	1	2	2	1	1	1	1	2	1	4	1	1	1	1	1	1	1	1
Aquilegia coerulea	Aquca_013_00635.1	1	1	1	1	1	1	1	1	1	1	2	1	3	3	1	1	1	1	2	1	1	1	1	1	1	1	1	1	1
Aquilegia coerulea	Aquca_013_00637.1	1	1	1	2	2	1	1	2	2	1	1	2	1	1	1	1	2	1	2	1	1	2	2	1	1	1	2	1	2
Aquilegia coerulea	Aquca_013_00641.1	1	0	0	0	0	0	0	0	0	0	0	0	0	0	0	0	0	0	0	0	0	0	0	0	0	0	0	0	0
Aquilegia coerulea	Aquca_013_00642.1	1	2	2	1	3	1	1	1	1	1	1	1	2	5	2	1	1	1	2	1	2	1	3	2	1	1	2	4	1
Aquilegia coerulea	Aquca_013_00649.1	1	1	1	1	1	1	1	1	1	1	1	1	1	1	1	1	1	1	2	1	1	1	1	1	1	0	1	1	1
Aquilegia coerulea	Aquca_013_00655.1	1	1	1	1	2	1	1	1	1	1	1	1	2	2	2	2	1	0	3	1	1	1	1	1	1	1	1	2	1
Aquilegia coerulea	Aquca_013_00658.1	1	2	2	1	1	2	1	1	1	1	1	1	4	1	2	1	1	1	2	5	2	1	2	0	1	1	2	1	2
Aquilegia coerulea	Aquca_013_00659.1	1	0	0	0	0	0	0	0	0	0	0	0	0	0	0	0	0	0	0	0	0	0	0	0	0	0	0	0	0
Aquilegia coerulea	Aquca_013_00660.1	1	0	0	0	0	0	0	0	0	0	0	0	0	0	0	0	0	0	0	0	0	0	0	0	0	0	0	0	0
Aquilegia coerulea	Aquca_013_00663.1	1	0	0	0	0	0	0	0	0	0	0	0	0	0	0	0	0	0	0	0	0	0	0	0	0	0	0	0	0
Aquilegia coerulea	Aquca_013_00664.1	1	0	0	0	0	0	0	0	0	0	0	0	0	0	0	0	0	0	0	0	0	0	0	0	0	0	0	0	0
Aquilegia coerulea	Aquca_013_00665.1	1	1	1	1	1	1	1	1	2	1	1	1	3	1	1	1	1	1	1	1	1	1	1	1	1	1	1	1	1
Aquilegia coerulea	Aquca_013_00666.1	1	0	0	0	0	0	0	0	0	0	0	0	0	0	0	0	0	0	0	0	0	0	0	0	0	0	0	0	0
Aquilegia coerulea	Aquca_013_00670.1	1	1	1	1	1	1	2	1	1	1	1	1	1	1	1	1	1	1	1	1	1	1	2	1	1	1	1	1	1
Aquilegia coerulea	Aquca_013_00685.1	1	2	1	1	1	2	1	1	1	1	1	1	2	1	1	1	1	1	1	1	1	1	2	1	1	1	1	4	2
Aquilegia coerulea	Aquca_013_00698.1	1	1	1	1	1	1	1	1	1	1	1	1	2	3	1	1	1	1	1	1	1	1	1	1	1	1	1	3	1
Aquilegia coerulea	Aquca_013_00700.1	1	1	1	1	4	2	1	3	5	0	1	1	0	1	1	1	1	1	1	1	1	1	1	1	1	1	1	0	1
Aquilegia coerulea	Aquca_013_00704.1	1	1	1	1	1	1	2	1	1	1	1	1	2	1	2	2	2	1	2	1	1	2	2	1	2	1	2	3	2
Aquilegia coerulea	Aquca_013_00710.1	1	0	0	0	0	0	0	0	0	0	0	0	0	0	0	0	0	0	0	0	0	0	0	0	0	0	0	0	0
Aquilegia coerulea	Aquca_013_00714.1	1	1	1	1	1	1	1	1	1	0	0	1	2	1	1	2	1	1	1	1	1	1	1	1	1	1	1	0	1
Aquilegia coerulea	Aquca_013_00716.1	1	1	1	1	3	1	1	1	1	1	1	2	2	2	2	1	1	2	1	1	1	1	1	2	2	1	1	1	1
Aquilegia coerulea	Aquca_013_00719.1	1	1	1	1	1	2	1	1	1	0	1	1	2	1	1	1	1	1	1	1	1	1	1	1	1	1	1	1	1
Aquilegia coerulea	Aquca_013_00721.1	1	0	0	0	0	0	0	0	0	0	0	0	0	0	0	0	0	0	1	0	0	0	1	0	0	0	0	1	0
Aquilegia coerulea	Aquca_013_00722.1	1	1	1	1	1	1	1	1	1	1	1	1	2	1	1	1	1	1	1	1	1	1	1	1	1	1	1	1	1
Aquilegia coerulea	Aquca_013_00724.1	1	1	1	0	1	1	0	0	0	0	0	0	0	1	0	0	0	0	0	0	0	0	1	0	0	0	0	0	0
Aquilegia coerulea	Aquca_013_00725.1	1	0	0	0	0	0	1	1	2	1	3	1	2	1	1	1	0	0	1	1	1	0	1	1	0	0	1	1	0
Aquilegia coerulea	Aquca_013_00726.1	1	0	0	0	0	0	0	0	0	0	0	0	0	0	0	0	0	0	0	0	0	0	0	0	0	0	0	0	0
Aquilegia coerulea	Aquca_013_00729.1	1	2	2	1	5	2	2	1	1	1	1	1	0	1	2	1	1	1	1	2	2	1	1	1	1	3	1	1	3
Aquilegia coerulea	Aquca_013_00731.1	1	2	1	1	1	1	2	1	1	1	1	1	2	1	1	1	1	1	1	1	1	1	1	1	1	1	1	1	1
Aquilegia coerulea	Aquca_013_00734.1	1	3	1	3	1	0	1	1	1	1	1	1	2	1	1	3	1	1	2	1	1	1	1	0	1	1	1	1	1
Aquilegia coerulea	Aquca_013_00746.1	1	0	0	0	0	0	0	0	0	0	0	0	0	0	0	0	0	0	0	0	0	0	0	0	0	0	0	0	0
Aquilegia coerulea	Aquca_013_00763.1	1	1	1	1	1	1	1	1	1	1	1	2	2	1	1	1	1	1	1	1	1	1	1	1	1	1	1	1	1
Aquilegia coerulea	Aquca_013_00773.1	1	0	0	1	0	0	0	1	1	0	1	1	1	1	1	1	1	1	2	1	1	1	0	0	1	0	1	1	3
Aquilegia coerulea	Aquca_013_00777.1	1	2	1	1	2	2	2	2	3	1	1	1	3	3	4	1	2	3	4	2	1	1	2	3	1	3	1	2	2
Aquilegia coerulea	Aquca_013_00779.1	1	0	0	0	0	0	0	0	0	0	0	0	0	0	0	0	0	0	0	0	0	0	0	0	0	0	0	0	0
Aquilegia coerulea	Aquca_013_00782.1	1	0	0	0	0	0	0	0	0	0	0	0	0	0	0	0	0	0	0	0	0	0	0	0	0	0	0	0	0
Aquilegia coerulea	Aquca_013_00783.1	1	0	0	0	0	0	0	0	0	0	0	0	0	0	0	0	0	0	0	0	0	0	0	0	0	0	0	0	0
Aquilegia coerulea	Aquca_013_00795.1	1	1	1	1	1	1	1	1	1	0	1	1	2	1	2	1	1	1	1	1	1	1	1	0	1	1	1	2	1
Aquilegia coerulea	Aquca_013_00796.1	1	1	1	1	1	1	1	1	1	1	1	2	1	1	1	1	1	1	1	1	1	1	1	1	1	1	1	1	1
Aquilegia coerulea	Aquca_013_00802.1	1	0	0	0	0	0	0	0	0	0	0	0	0	0	0	0	0	0	0	0	0	0	0	0	0	0	0	0	0
Aquilegia coerulea	Aquca_013_00804.1	1	2	1	1	4	1	1	1	1	1	1	1	2	2	1	1	2	1	2	1	1	1	1	1	2	2	1	1	6
Aquilegia coerulea	Aquca_013_00816.1	1	0	0	0	0	0	0	0	0	0	0	0	0	0	0	0	0	0	0	0	0	0	0	0	0	0	0	0	0
Aquilegia coerulea	Aquca_013_00817.1	1	1	1	1	1	1	0	1	1	1	1	0	1	1	0	1	0	1	1	1	1	1	1	1	1	1	1	1	1
Aquilegia coerulea	Aquca_013_00818.1	1	1	1	1	1	1	1	1	1	1	1	1	0	1	1	2	1	1	1	1	1	0	1	1	1	0	2	0	1
Aquilegia coerulea	Aquca_013_00820.1	1	2	1	1	2	1	3	1	3	1	1	1	0	2	1	2	1	1	1	1	1	1	1	1	3	1	1	1	3
Aquilegia coerulea	Aquca_013_00824.1	1	1	1	1	1	1	1	1	1	1	1	1	2	1	1	1	1	1	2	1	1	1	1	1	1	1	1	1	1
Aquilegia coerulea	Aquca_013_00825.1	1	1	1	1	1	1	1	1	1	1	1	1	2	1	1	1	1	1	2	1	1	1	1	1	1	1	1	1	1
Aquilegia coerulea	Aquca_013_00827.1	1	0	0	0	0	0	0	0	0	0	0	0	0	0	0	0	0	0	0	0	0	0	0	0	0	0	0	0	0
Aquilegia coerulea	Aquca_013_00828.1	1	2	1	1	2	1	2	1	1	1	1	2	2	1	1	1	1	1	1	1	2	1	1	1	1	2	1	1	6
Aquilegia coerulea	Aquca_013_00833.1	1	2	2	2	3	2	4	2	3	2	2	3	7	4	3	3	2	3	6	3	3	2	2	2	2	2	3	4	2
Aquilegia coerulea	Aquca_013_00834.1	1	1	1	1	2	1	1	1	1	1	1	1	2	1	1	1	3	1	2	1	1	1	1	1	1	1	1	1	1
Aquilegia coerulea	Aquca_013_00837.1	1	1	1	1	2	1	1	1	1	1	1	1	2	1	3	3	3	1	1	2	1	1	1	1	1	1	1	1	1
Aquilegia coerulea	Aquca_013_00839.1	1	1	1	1	1	1	1	1	1	1	1	1	3	2	1	1	1	2	1	1	1	1	1	1	1	1	1	2	1
Aquilegia coerulea	Aquca_013_00840.1	1	1	1	1	1	1	1	1	1	1	1	1	2	1	1	1	1	2	1	1	1	1	1	0	1	1	1	1	1
Aquilegia coerulea	Aquca_013_00847.1	1	1	1	1	1	1	0	1	2	1	1	1	1	1	2	2	1	1	1	1	1	2	1	1	1	1	1	1	4
Aquilegia coerulea	Aquca_013_00856.1	1	0	0	1	0	0	1	2	3	0	2	1	2	2	1	1	1	2	1	1	1	1	1	1	1	0	1	1	1
Aquilegia coerulea	Aquca_013_00857.1	1	1	1	1	2	1	1	1	2	1	1	1	5	1	1	1	2	2	2	1	1	1	1	1	2	1	1	1	2
Aquilegia coerulea	Aquca_013_00862.1	1	1	1	1	1	1	0	1	0	1	1	1	1	1	1	1	0	2	1	1	2	1	1	1	1	1	1	1	1
Aquilegia coerulea	Aquca_013_00863.1	1	1	1	1	3	1	1	1	1	1	3	1	1	1	2	1	1	1	1	1	1	1	1	0	3	1	1	1	1
Aquilegia coerulea	Aquca_013_00865.1	1	1	1	1	1	1	1	1	1	1	0	1	0	1	1	0	1	1	0	1	1	1	1	1	1	1	1	0	1
Aquilegia coerulea	Aquca_013_00866.1	1	1	1	1	2	1	2	1	2	1	2	1	2	2	2	1	1	1	2	1	1	1	1	1	1	1	1	1	1
Aquilegia coerulea	Aquca_013_00878.1	1	1	1	1	1	1	1	1	1	1	1	1	5	1	2	1	1	1	1	1	1	1	1	1	1	1	1	1	1
Aquilegia coerulea	Aquca_013_00880.1	1	0	0	0	0	0	0	0	0	0	0	0	0	0	0	0	0	0	0	0	0	0	0	0	0	0	0	0	0
Aquilegia coerulea	Aquca_013_00881.1	1	0	0	0	0	0	0	0	0	0	0	0	0	0	0	0	0	0	0	0	0	0	0	0	0	0	0	0	0
Aquilegia coerulea	Aquca_013_00883.1	1	0	0	0	0	0	0	0	0	0	0	0	0	0	0	0	0	0	0	0	0	0	0	0	0	0	0	0	0
Aquilegia coerulea	Aquca_013_00892.1	1	0	0	0	0	0	0	0	0	0	0	0	0	0	0	0	0	0	0	0	0	0	0	0	0	0	0	0	0
Aquilegia coerulea	Aquca_013_00895.1	1	1	1	1	1	1	2	1	1	1	1	1	2	1	1	1	1	1	2	1	1	1	2	0	1	1	1	1	1
Aquilegia coerulea	Aquca_013_00898.1	1	1	1	1	3	1	1	1	1	1	1	1	3	3	1	1	1	1	1	1	1	1	1	1	1	1	1	1	1
Aquilegia coerulea	Aquca_013_00899.1	1	1	1	0	1	1	0	0	0	0	0	1	0	1	0	1	0	0	1	1	0	0	1	1	0	1	1	0	0
Aquilegia coerulea	Aquca_013_00900.1	1	3	3	1	3	3	1	1	1	2	2	1	2	3	1	1	1	2	1	1	1	1	2	2	1	3	1	1	1
Aquilegia coerulea	Aquca_013_00903.1	1	1	1	1	2	1	1	1	1	1	1	1	4	2	1	3	1	2	1	1	1	1	2	1	1	1	1	1	3
Aquilegia coerulea	Aquca_013_00904.1	1	1	1	1	1	1	2	1	1	1	1	1	1	1	1	1	1	1	1	1	1	1	1	1	1	1	1	1	1
Aquilegia coerulea	Aquca_013_00905.1	1	1	1	1	1	1	1	1	1	1	1	1	3	2	2	1	1	2	2	1	1	1	1	2	1	1	1	1	2
Aquilegia coerulea	Aquca_013_00907.1	1	0	0	0	0	0	0	0	0	0	0	0	0	0	0	0	0	0	0	0	0	0	0	0	0	0	0	0	0
[truncated: 156,007 more rows]
