# Supplementary material for: Identification, characterization, and utilization of single copy genes in 29 angiosperm genomes
Source: BMC Genomics. 2014 Jun 21;15(1):504. doi: 10.1186/1471-2164-15-504 (PMC4092219; doi:10.1186/1471-2164-15-504)
Supplement: Supplementary file 2 — Additional file 2: GO enrichments (3th level GO terms) of single copy genes in 29 angiosperm genomes. CC: Cellular Component; BP: Biological Process; MF: Molecular Function. (XLSX 24 KB) [file 12864_2013_6214_MOESM2_ESM.xlsx]

## Sheet: Sheet1
Go terms	Percentage
cell part	0.330354
membrane-bounded organelle	0.265188
organelle part	0.170112
protein complex	0.0827609
non-membrane-bounded organelle	0.0696296
membrane part	0.0508526
vesicle	0.0092944
cell-cell junction	0.00842664
apoplast	0.00380558
outer membrane	0.00336648
extracellular region part	0.00248826
protein-DNA complex	0.00134868
synapse part	0.000794572
coated membrane	0.000522745
anchoring junction	0.000365921
cell-substrate junction	0.000313647
extracellular matrix part	0.000292737
neuromuscular junction	3.13647e-05
protein-lipid complex	2.09098e-05
virion part	2.09098e-05
inhibitory synapse	1.04549e-05
cellular metabolic process	0.0863074
organic substance metabolic process	0.0854809
primary metabolic process	0.0802026
single-organism cellular process	0.0655632
nitrogen compound metabolic process	0.0556771
biosynthetic process	0.0526194
regulation of biological process	0.0465076
single-organism metabolic process	0.0374835
cellular component organization	0.0352948
single-multicellular organism process	0.0341987
multicellular organismal development	0.0307012
anatomical structure development	0.0300769
response to stress	0.0278953
single-organism developmental process	0.0267035
cellular response to stimulus	0.0260047
establishment of localization	0.0247454
response to chemical stimulus	0.0201553
catabolic process	0.0189776
cellular component biogenesis	0.0178602
reproductive process	0.0159022
single organism signaling	0.014501
response to abiotic stimulus	0.014125
cellular localization	0.0140896
cellular developmental process	0.0138909
regulation of biological quality	0.0124224
macromolecule localization	0.012167
response to endogenous stimulus	0.00801671
death	0.0070164
regulation of molecular function	0.0063708
cellular process involved in reproduction	0.00607639
response to biotic stimulus	0.0056791
response to other organism	0.00552302
methylation	0.00544498
cell proliferation	0.00514347
response to external stimulus	0.00512218
multicellular organism reproduction	0.00490226
immune response	0.00488097
sexual reproduction	0.00401545
cell growth	0.0036288
multi-organism cellular process	0.00313574
developmental growth	0.00305061
cell wall organization or biogenesis	0.00269943
interspecies interaction between organisms	0.00188712
localization of cell	0.00171685
multi-multicellular organism process	0.00163882
cell adhesion	0.00119187
immune effector process	0.00118832
behavior	0.00103224
hormone metabolic process	0.000996768
leukocyte activation	0.000989674
circadian rhythm	0.000968391
modification of morphology or physiology of other organism	0.00091873
multicellular organism growth	0.00087971
detection of stimulus	0.000840691
taxis	0.00081586
dormancy process	0.000673972
filamentous growth	0.000553366
antigen processing and presentation	0.000464686
organ growth	0.000436308
pigmentation	0.000386647
organism emergence from protective structure	0.000283778
pathogenesis	0.000251853
intraspecies interaction between organisms	0.000195097
carbon utilization	0.000184455
production of molecular mediator of immune response	0.00015253
myeloid cell homeostasis	0.000120605
developmental pigmentation	0.000109964
killing of cells of other organism	0.000106417
phenotypic switching	0.000106417
multi-organism behavior	0.000102869
leukocyte homeostasis	7.80388e-05
nitrogen utilization	7.80388e-05
hemocyte proliferation	6.73972e-05
asexual reproduction	6.38499e-05
hemocyte differentiation	6.03027e-05
wax metabolic process	4.61138e-05
carbohydrate utilization	2.48305e-05
response to activity	2.48305e-05
response to redox state	2.48305e-05
multicellular organism adhesion	1.77361e-05
leukocyte mediated cytotoxicity	1.41889e-05
locomotor rhythm	1.06417e-05
reproduction of a single-celled organism	1.06417e-05
rhythmic behavior	1.06417e-05
spore germination	7.09444e-06
lateral growth	3.54722e-06
protein activation cascade	3.54722e-06
protein binding	0.196158
organic cyclic compound binding	0.119374
heterocyclic compound binding	0.118637
transferase activity	0.0951423
hydrolase activity	0.086847
ion binding	0.0822003
oxidoreductase activity	0.0439471
small molecule binding	0.0425236
substrate-specific transporter activity	0.0237897
ligase activity	0.0229389
transmembrane transporter activity	0.0208937
lyase activity	0.0151835
isomerase activity	0.0134164
cofactor binding	0.0127947
transcription factor binding transcription factor activity	0.0122384
structural constituent of ribosome	0.0120748
sequence-specific DNA binding transcription factor activity	0.0111586
metal cluster binding	0.00908065
chromatin binding	0.00657733
lipid binding	0.00584106
signal transducer activity	0.0044667
ribonucleoprotein complex binding	0.00389404
enzyme inhibitor activity	0.00247059
enzyme activator activity	0.00240514
amide binding	0.00230697
drug binding	0.00229061
signaling receptor activity	0.00194702
deaminase activity	0.00178341
peptidase regulator activity	0.00178341
kinase regulator activity	0.00161979
nucleoside-triphosphatase regulator activity	0.00145618
sulfur compound binding	0.00130892
carbohydrate binding	0.00119439
phosphatase regulator activity	0.00117803
hormone binding	0.00116167
binding, bridging	0.00096533
cyclase activity	0.000932607
small protein activating enzyme activity	0.000850799
electron transporter, transferring electrons within the cyclic electron transport pathway of photosynthesis activity	0.000785353
Mo-molybdopterin synthase activity	0.000768992
peroxidase activity	0.000703546
electron transporter, transferring electrons within cytochrome b6/f complex of photosystem II activity	0.000638099
carbohydrate transporter activity	0.000589015
selenium binding	0.000589015
carbohydrate derivative binding	0.000572653
radical SAM enzyme activity	0.000572653
oxygen binding	0.000556292
translation repressor activity	0.000556292
cysteine-type endopeptidase regulator activity involved in apoptotic process	0.00053993
translation regulator activity, nucleic acid binding	0.000507207
carbohydrate derivative transporter activity	0.000490846
demethylase activity	0.000458123
copper chaperone activity	0.000409038
pigment binding	0.000392677
protein complex scaffold	0.000392677
iron chaperone activity	0.000376315
structural constituent of cytoskeleton	0.000376315
electron transporter, transferring electrons from cytochrome b6/f complex of photosystem II activity	0.000359954
nucleocytoplasmic transporter activity	0.000359954
antigen binding	0.00032723
alkene binding	0.000245423
potassium channel regulator activity	0.000229061
superoxide dismutase activity	0.0002127
quaternary ammonium group binding	0.000196338
channel inhibitor activity	0.000179977
DNA polymerase processivity factor activity	0.000179977
histone deacetylase regulator activity	0.000163615
protein-lipid complex binding	0.000130892
structural constituent of eye lens	0.000130892
cofactor transporter activity	0.000114531
core RNA polymerase binding transcription factor activity	0.000114531
glyoxalase III activity	0.000114531
pattern binding	0.000114531
pattern recognition receptor activity	0.000114531
second spliceosomal transesterification activity	0.000114531
drug transporter activity	9.81691e-05
electron transporter, transferring electrons from CoQH2-cytochrome c reductase complex and cytochrome c oxidase complex activity	9.81691e-05
glycogen debranching enzyme activity	8.18076e-05
Mo-molybdopterin cofactor sulfurase activity	8.18076e-05
quinolinate synthetase A activity	8.18076e-05
RNA binding transcription factor activity	8.18076e-05
cargo receptor activity	6.54461e-05
integrase activity	6.54461e-05
receptor activator activity	6.54461e-05
sodium channel regulator activity	6.54461e-05
guiding stereospecific synthesis activity	4.90846e-05
neurotransmitter binding	4.90846e-05
nitric-oxide synthase regulator activity	4.90846e-05
site-specific recombinase activity	4.90846e-05
vitamin transporter activity	4.90846e-05
apolipoprotein receptor activity	3.2723e-05
extracellular matrix binding	3.2723e-05
glutathione-disulfide reductase activity	3.2723e-05
receptor inhibitor activity	3.2723e-05
structural constituent of chromatin	3.2723e-05
structural constituent of nuclear pore	3.2723e-05
toxic substance binding	3.2723e-05
UDP-L-rhamnose synthase activity	3.2723e-05
xenobiotic transporter activity	3.2723e-05
fatty-acyl-CoA transporter activity	1.63615e-05
glutathione dehydrogenase (ascorbate) activity	1.63615e-05
phenylacetaldehyde synthase activity	1.63615e-05
recombinase activity	1.63615e-05
siderophore transporter activity	1.63615e-05
structural constituent of cell wall	1.63615e-05
structural constituent of muscle	1.63615e-05
sulfiredoxin activity	1.63615e-05
transposase activity	1.63615e-05
virion binding	1.63615e-05

## Sheet: Sheet2
Additional file 2 GO enrichments (3th level GO terms) of single copy genes in 29 angiosperm genomes
GO categories	GO terms	Percentage of annotated sequences
CC	cell part	0.330354
	membrane-bounded organelle	0.265188
	organelle part	0.170112
	protein complex	0.0827609
	non-membrane-bounded organelle	0.0696296
	membrane part	0.0508526
	vesicle	0.0092944
	cell-cell junction	0.00842664
	apoplast	0.00380558
	outer membrane	0.00336648
	extracellular region part	0.00248826
	protein-DNA complex	0.00134868
	synapse part	0.000794572
	coated membrane	0.000522745
	anchoring junction	0.000365921
	cell-substrate junction	0.000313647
	extracellular matrix part	0.000292737
	neuromuscular junction	3.13647e-05
	protein-lipid complex	2.09098e-05
	virion part	2.09098e-05
	inhibitory synapse	1.04549e-05
BP	cellular metabolic process	0.0863074
	organic substance metabolic process	0.0854809
	primary metabolic process	0.0802026
	single-organism cellular process	0.0655632
	nitrogen compound metabolic process	0.0556771
	biosynthetic process	0.0526194
	regulation of biological process	0.0465076
	single-organism metabolic process	0.0374835
	cellular component organization	0.0352948
	single-multicellular organism process	0.0341987
	multicellular organismal development	0.0307012
	anatomical structure development	0.0300769
	response to stress	0.0278953
	single-organism developmental process	0.0267035
	cellular response to stimulus	0.0260047
	establishment of localization	0.0247454
	response to chemical stimulus	0.0201553
	catabolic process	0.0189776
	cellular component biogenesis	0.0178602
	reproductive process	0.0159022
	single organism signaling	0.014501
	response to abiotic stimulus	0.014125
	cellular localization	0.0140896
	cellular developmental process	0.0138909
	regulation of biological quality	0.0124224
	macromolecule localization	0.012167
	response to endogenous stimulus	0.00801671
	death	0.0070164
	regulation of molecular function	0.0063708
	cellular process involved in reproduction	0.00607639
	response to biotic stimulus	0.0056791
	response to other organism	0.00552302
	methylation	0.00544498
	cell proliferation	0.00514347
	response to external stimulus	0.00512218
	multicellular organism reproduction	0.00490226
	immune response	0.00488097
	sexual reproduction	0.00401545
	cell growth	0.0036288
	multi-organism cellular process	0.00313574
	developmental growth	0.00305061
	cell wall organization or biogenesis	0.00269943
	interspecies interaction between organisms	0.00188712
	localization of cell	0.00171685
	multi-multicellular organism process	0.00163882
	cell adhesion	0.00119187
	immune effector process	0.00118832
	behavior	0.00103224
	hormone metabolic process	0.000996768
	leukocyte activation	0.000989674
	circadian rhythm	0.000968391
	modification of morphology or physiology of other organism	0.00091873
	multicellular organism growth	0.00087971
	detection of stimulus	0.000840691
	taxis	0.00081586
	dormancy process	0.000673972
	filamentous growth	0.000553366
	antigen processing and presentation	0.000464686
	organ growth	0.000436308
	pigmentation	0.000386647
	organism emergence from protective structure	0.000283778
	pathogenesis	0.000251853
	intraspecies interaction between organisms	0.000195097
	carbon utilization	0.000184455
	production of molecular mediator of immune response	0.00015253
	myeloid cell homeostasis	0.000120605
	developmental pigmentation	0.000109964
	killing of cells of other organism	0.000106417
	phenotypic switching	0.000106417
	multi-organism behavior	0.000102869
	leukocyte homeostasis	7.80388e-05
	nitrogen utilization	7.80388e-05
	hemocyte proliferation	6.73972e-05
	asexual reproduction	6.38499e-05
	hemocyte differentiation	6.03027e-05
	wax metabolic process	4.61138e-05
	carbohydrate utilization	2.48305e-05
	response to activity	2.48305e-05
	response to redox state	2.48305e-05
	multicellular organism adhesion	1.77361e-05
	leukocyte mediated cytotoxicity	1.41889e-05
	locomotor rhythm	1.06417e-05
	reproduction of a single-celled organism	1.06417e-05
	rhythmic behavior	1.06417e-05
	spore germination	7.09444e-06
	lateral growth	3.54722e-06
	protein activation cascade	3.54722e-06
MF	protein binding	0.196158
	organic cyclic compound binding	0.119374
	heterocyclic compound binding	0.118637
	transferase activity	0.0951423
	hydrolase activity	0.086847
	ion binding	0.0822003
	oxidoreductase activity	0.0439471
	small molecule binding	0.0425236
	substrate-specific transporter activity	0.0237897
	ligase activity	0.0229389
	transmembrane transporter activity	0.0208937
	lyase activity	0.0151835
	isomerase activity	0.0134164
	cofactor binding	0.0127947
	transcription factor binding transcription factor activity	0.0122384
	structural constituent of ribosome	0.0120748
	sequence-specific DNA binding transcription factor activity	0.0111586
	metal cluster binding	0.00908065
	chromatin binding	0.00657733
	lipid binding	0.00584106
	signal transducer activity	0.0044667
	ribonucleoprotein complex binding	0.00389404
	enzyme inhibitor activity	0.00247059
	enzyme activator activity	0.00240514
	amide binding	0.00230697
	drug binding	0.00229061
	signaling receptor activity	0.00194702
	deaminase activity	0.00178341
	peptidase regulator activity	0.00178341
	kinase regulator activity	0.00161979
	nucleoside-triphosphatase regulator activity	0.00145618
	sulfur compound binding	0.00130892
	carbohydrate binding	0.00119439
	phosphatase regulator activity	0.00117803
	hormone binding	0.00116167
	binding, bridging	0.00096533
	cyclase activity	0.000932607
	small protein activating enzyme activity	0.000850799
	electron transporter, transferring electrons within the cyclic electron transport pathway of photosynthesis activity	0.000785353
	Mo-molybdopterin synthase activity	0.000768992
	peroxidase activity	0.000703546
	electron transporter, transferring electrons within cytochrome b6/f complex of photosystem II activity	0.000638099
	carbohydrate transporter activity	0.000589015
	selenium binding	0.000589015
	carbohydrate derivative binding	0.000572653
	radical SAM enzyme activity	0.000572653
	oxygen binding	0.000556292
	translation repressor activity	0.000556292
	cysteine-type endopeptidase regulator activity involved in apoptotic process	0.00053993
	translation regulator activity, nucleic acid binding	0.000507207
	carbohydrate derivative transporter activity	0.000490846
	demethylase activity	0.000458123
	copper chaperone activity	0.000409038
	pigment binding	0.000392677
	protein complex scaffold	0.000392677
	iron chaperone activity	0.000376315
	structural constituent of cytoskeleton	0.000376315
	electron transporter, transferring electrons from cytochrome b6/f complex of photosystem II activity	0.000359954
	nucleocytoplasmic transporter activity	0.000359954
	antigen binding	0.00032723
	alkene binding	0.000245423
	potassium channel regulator activity	0.000229061
	superoxide dismutase activity	0.0002127
	quaternary ammonium group binding	0.000196338
	channel inhibitor activity	0.000179977
	DNA polymerase processivity factor activity	0.000179977
	histone deacetylase regulator activity	0.000163615
	protein-lipid complex binding	0.000130892
	structural constituent of eye lens	0.000130892
	cofactor transporter activity	0.000114531
	core RNA polymerase binding transcription factor activity	0.000114531
	glyoxalase III activity	0.000114531
	pattern binding	0.000114531
	pattern recognition receptor activity	0.000114531
	second spliceosomal transesterification activity	0.000114531
	drug transporter activity	9.81691e-05
	electron transporter, transferring electrons from CoQH2-cytochrome c reductase complex and cytochrome c oxidase complex activity	9.81691e-05
	glycogen debranching enzyme activity	8.18076e-05
	Mo-molybdopterin cofactor sulfurase activity	8.18076e-05
	quinolinate synthetase A activity	8.18076e-05
	RNA binding transcription factor activity	8.18076e-05
	cargo receptor activity	6.54461e-05
	integrase activity	6.54461e-05
	receptor activator activity	6.54461e-05
	sodium channel regulator activity	6.54461e-05
	guiding stereospecific synthesis activity	4.90846e-05
	neurotransmitter binding	4.90846e-05
	nitric-oxide synthase regulator activity	4.90846e-05
	site-specific recombinase activity	4.90846e-05
	vitamin transporter activity	4.90846e-05
	apolipoprotein receptor activity	3.2723e-05
	extracellular matrix binding	3.2723e-05
	glutathione-disulfide reductase activity	3.2723e-05
	receptor inhibitor activity	3.2723e-05
	structural constituent of chromatin	3.2723e-05
	structural constituent of nuclear pore	3.2723e-05
	toxic substance binding	3.2723e-05
	UDP-L-rhamnose synthase activity	3.2723e-05
	xenobiotic transporter activity	3.2723e-05
	fatty-acyl-CoA transporter activity	1.63615e-05
	glutathione dehydrogenase (ascorbate) activity	1.63615e-05
	phenylacetaldehyde synthase activity	1.63615e-05
	recombinase activity	1.63615e-05
	siderophore transporter activity	1.63615e-05
	structural constituent of cell wall	1.63615e-05
	structural constituent of muscle	1.63615e-05
	sulfiredoxin activity	1.63615e-05
	transposase activity	1.63615e-05
	virion binding	1.63615e-05
CC: Cellular Component; BP: Biological Process; MF: Molecular Function
