# Supplementary material for: Identification, characterization, and utilization of single copy genes in 29 angiosperm genomes
Source: BMC Genomics. 2014 Jun 21;15(1):504. doi: 10.1186/1471-2164-15-504 (PMC4092219; doi:10.1186/1471-2164-15-504)
Supplement: Supplementary file 6 — Additional file 6: The ML phylogenetic tree bases on the 12 shared single copy genes including introns. Numbers above nodes are bootstrap proportions from 1000 pseudoreplicates. O. lucimarinus, M. pusilla, V. carteri and P. patens are used as outgroups. The letters embedded below nodes: A = Grass; B = Eudicots. The double slashes indicate outgroups. (ZIP 202 KB) [file 12864_2013_6214_MOESM6_ESM.zip]

Archive with 1 entries (1 files):
- Additional_file_6.tif
